# Supplementary material for: Gut microbiota linked to hydrocephalus through inflammatory factors: a Mendelian randomization study
Source: Front Immunol. 2024 Jul 15;15:1372051. doi: 10.3389/fimmu.2024.1372051 (PMC11284128; doi:10.3389/fimmu.2024.1372051)
Supplement: Supplementary file 1 [file Table_1.xls]

## Sheet: Contents
Contents
Supplementary Table S1 STROBE-MR Checklist
Supplementary Table S2 Data source
Supplementary Table S3 The SNPs included according to selection criteria as instrumental variables for gut microbiota and hydrocephalus that have been identified statistically (P < 1E-05)
Supplementary Table S4 Results of correlated confounders for gut microbiota and hydrocephalus-inclusive SNPs obtained from the PhenoScanner database (P < 1E-05)
Supplementary Table S5 Mendelian randomization analysis results between gut microbiota and hydrocephalus
Supplementary Table S6 Heterogeneity and pleiotropy tests for MR analysis of gut microbiota and hydrocephalus
Supplementary Table S7 MR-PRESSO analysis for the association between gut microbiota and hydrocephalus
Supplementary Table S8 The Leave-one-out analysis for gut microbiota on hydrocephalus
Supplementary Table S9 Instrumental variables used in reverse MR analysis of the association between hydrocephalus and selected gut microbiota (P < 1E-05)
Supplementary Table S10 The reverse MR analysis results of hydrocephalus on selected gut microbiota
Supplementary Table S11 Pleiotropy and heterogeneity tests for reverse MR analysis of hydrocephalus on selected gut microbiota
Supplementary Table S12 Leave-one-out analysis for hydrocephalus on selected gut microbiota
Supplementary Table S13 The SNPs included according to selection criteria as instrumental variables for gut microbiota and hydrocephalus (P < 5E-08)
Supplementary Table S14 Results of correlated confounders for gut microbiota and hydrocephalus-inclusive SNPs obtained from the PhenoScanner database (P < 5E-08)
Supplementary Table S15 Mendelian randomization analysis results between gut microbiota and hydrocephalus (P < 5E-08)
Supplementary Table S16 Heterogeneity and pleiotropy tests for MR analysis of gut microbiota on hydrocephalus (P < 5E-08)
Supplementary Table S17 Leave-one-out analysis for hydrocephalus on gut microbiota (P < 5E-08)
Supplementary Table S18 Meta-analysis of the causal relationships between gut microbiota and different sources of hydrocephalus
Supplementary Table S19 The SNPs included according to selection criteria as instrumental variables for inflammatory factors and hydrocephalus (P < 1E-05)
Supplementary Table S20 Results of correlated confounders for inflammatory factors and hydrocephalus-inclusive SNPs obtained from the PhenoScanner database (P < 1E-05)
Supplementary Table S21 Mendelian randomization analysis results between inflammatory factors and hydrocephalus (P < 1E-05)
Supplementary Table S22 Heterogeneity and pleiotropy tests for MR analysis of inflammatory factors on hydrocephalus
Supplementary Table S23 Leave-one-out analysis for inflammatory factors on hydrocephalus
Supplementary Table S24 The SNPs included according to selection criteria as instrumental variables for selected gut microbiota and inflammatory factors (P < 1E-05)
Supplementary Table S25 Mendelian randomization analysis results between selected gut microbiota and inflammatory factors (P < 1E-05)
Supplementary Table S26 Heterogeneity and pleiotropy tests for MR analysis of selected gut microbiota on inflammatory factors
Supplementary Table S27 Leave-one-out analysis for selected gut microbiota on inflammatory factors
Supplementary Table S28 Heterogeneity and pleiotropy tests for multivariable MR analysis of gut microbiota, inflammatory factors and hydrocephalus (P < 1E-05)

## Sheet: Supplementary Table S1
Supplementary Table S1 STROBE-MR Checklist (Skrivankova et al., 2021)
Item No.	Section	Checklist item	Manuscript section and paragraph
Title and abstract
1	Title and abstract	Indicate mendelian randomization (MR) as the study’s design in the title and/or the abstract if that is a main purpose of the study.	Title and abstract
Introduction
2	Background	Explain the scientific background and rationale for the reported study. What is the exposure? Is a potential causal relationship between exposure and outcome plausible? Justify why MR is a helpful method to address the study question.	Introduction, paragraphs 1-3
3	Objectives	State specific objectives clearly, including prespecified causal hypotheses (if any). State that MR is a method that, under specific assumptions, intends to estimate causal effects.	Introduction, paragraphs 4
Methods
4	Study design and data sources	Present key elements of the study design early in the article. Consider including a table listing sources of data for all phases of the study. For each data source contributing to the analysis, describe the following:	Materials and Methods, Section"Study design and Ethics Statement", Supplementary Table 2
	a	Setting: Describe the study design and the underlying population, if possible. Describe the setting, locations, and relevant dates, including periods of recruitment, exposure, follow-up, and data collection, when available.	Materials and Methods, Section "Data source", Figure 1
	b	Participants: Report the eligibility criteria and the sources and methods of selection of participants. Report the sample size and whether any power or sample size calculations were carried out prior to the main analysis.	Materials and Methods, Section "Data source", Supplementary Table 2
	c	Describe measurement, quality control, and selection of genetic variants.	Materials and Methods, Section "Selection of SNP"
	d	For each exposure, outcome, and other relevant variables, describe methods of assessment and diagnostic criteria for diseases.	Materials and Methods, Section "Data source", Supplementary Table 2
	e	Provide details of ethics committee approval and participant informed consent, if relevant.	Materials and Methods, Section "Study design and Ethics Statement"
5	Assumptions	Explicitly state the 3 core instrumental variable (IV) assumptions for the main analysis (relevance, independence, and exclusion restriction), as well assumptions for any additional or sensitivity analysis.	Materials and Methods, Section "Selection of SNP" , Figure 1
6	Statistical methods: main analysis	Describe statistical methods and statistics used.	Materials and Methods
	a	Describe how quantitative variables were handled in the analyses (ie, scale, units, model).	Materials and Methods, Section "Statistical analyses"
	b	Describe how genetic variants were handled in the analyses and, if applicable, how their weights were selected.	Materials and Methods, Section "Selection of SNP", and "Statistical analysis"
	c	Describe the MR estimator (eg, 2-stage least squares, Wald ratio) and related statistics. Detail the included covariates and, in case of 2-sample MR, whether the same covariate set was used for adjustment in the 2 samples.	Materials and Methods, Section "Statistical analysis"
	d	Explain how missing data were addressed.	N/A
	e	If applicable, indicate how multiple testing was addressed.	Materials and Methods, Section "Statistical analysis", paragraph 3
7	Assessment of assumptions	Describe any methods or prior knowledge used to assess the assumptions or justify their validity.	Materials and Methods, Section "Statistical analysis", paragraph 2
8	Sensitivity analyses and additional analyses	Describe any sensitivity analyses or additional analyses performed (eg, comparison of effect estimates from different approaches, independent replication, bias analytic techniques, validation of instruments, simulations).	Materials and Methods, Section "Statistical analysis" , paragraph 2
9	Software and preregistration
	a	Name statistical software and package(s), including version and settings used.	Materials and Methods, Section "Statistical analysis" , paragraph 7
	b	State whether the study protocol and details were preregistered (as well as when and where).	N/A
Results
10	Descriptive data
	a	Report the numbers of individuals at each stage of included studies and reasons for exclusion. Consider use of a flow diagram.	Supplementary Table 2
	b	Report summary statistics for phenotypic exposure(s), outcome(s), and other relevant variables (eg, means, SDs, proportions).	Results, Supplementary Tables 3, 9, 13, 19 and 24
	c	If the data sources include meta-analyses of previous studies, provide the assessments of heterogeneity across these studies.	N/A
	d	For 2-sample MR: i. Provide justification of the similarity of the genetic variant–exposure associations between the exposure and outcome samples. ii. Provide information on the number of individuals who overlap between the exposure and outcome studies.	N/A
11	Main results
	a	Report the associations between genetic variant and exposure and between genetic variant and outcome, preferably on an interpretable scale.	Results, Supplementary Tables 3, 9, 13, 19 and 24
	b	Report MR estimates of the relationship between exposure and outcome and the measures of uncertainty from the MR analysis, on an interpretable scale, such as odds ratio or relative risk per SD difference.	Results, Supplementary Tables 5, 10, 15, 21 and 25; Table 1
	c	If relevant, consider translating estimates of relative risk into absolute risk for a meaningful time period.	N/A
	d	Consider plots to visualize results (eg, forest plot, scatterplot of associations between genetic variants and outcome vs between genetic variants and exposure).	Figures 5, 6, 7, and 8
12	Assessment of assumptions
	a	Report the assessment of the validity of the assumptions.	Results, Supplementary Tables 3, 9, 13, 19 and 24
	b	Report any additional statistics (eg, assessments of heterogeneity across genetic variants, such as I2, Q statistic, or E-value).	Results, Supplementary Tables 3, 9, 13, 19 and 24
13	Sensitivity analyses and additional analyses
	a	Report any sensitivity analyses to assess the robustness of the main results to violations of the assumptions.	Results, Supplementary Tables 6, 7, 8, 11, 12, 16, 17, 22, 23, 26, 27,and 28
	b	Report results from other sensitivity analyses or additional analyses.	Results, Supplementary Tables 6, 7, 8, 11, 12, 16, 17, 22, 23, 26, 27,and 28
	c	Report any assessment of the direction of the causal relationship (eg, bidirectional MR).	Results, Supplementary Tables 9-12
	d	When relevant, report and compare with estimates from non-MR analyses.	N/A
	e	Consider additional plots to visualize results (eg, leave-one-out analyses).	N/A
Discussion
14	Key results	Summarize key results with reference to study objectives.	Discussion, paragraph 1
15	Limitations	Discuss limitations of the study, taking into account the validity of the IV assumptions, other sources of potential bias, and imprecision. Discuss both direction and magnitude of any potential bias and any efforts to address them.	Discussion, paragraph 7
16	Interpretation
	a	Meaning: Give a cautious overall interpretation of results in the context of their limitations and in comparison with other studies.	Discussion, paragraph 2-6
	b	Mechanism: Discuss underlying biological mechanisms that could drive a potential causal relationship between the investigated exposure and the outcome, and whether the gene-environment equivalence assumption is reasonable. Use causal language carefully, clarifying that IV estimates may provide causal effects only under certain assumptions.	Discussion, paragraph 2-6
	c	Clinical relevance: Discuss whether the results have clinical or public policy relevance, and to what extent they inform effect sizes of possible interventions.	Discussion, paragraph 2-6
17	Generalizability	Discuss the generalizability of the study results (a) to other populations, (b) across other exposure periods/timings, and (c) across other levels of exposure.	Discussion, paragraph 7
Other Information
18	Funding	Describe sources of funding and the role of funders in the present study and, if applicable, sources of funding for the databases and original study or studies on which the present study is based.	Funding
19	Data and data sharing	Provide the data used to perform all analyses or report where and how the data can be accessed, and reference these sources in the article. Provide the statistical code needed to reproduce the results in the article or report whether the code is publicly accessible and, if so, where.	Data Availability Statement
20	Conflicts of interest	All authors should declare all potential conflicts of interest.	Conflict of Interest

## Sheet: Supplementary Table S2
Supplementary Table S2 Data source
Data source for all type of hydrocephalus
Type	Hydrocephalus			Communicating hydrocephalus			Normal-pressure hydrocephalus			Obstructive hydrocephalus
	All	Female	Male	All	Female	Male	All	Female	Male	All	Female	Male
Ethnicity	European			European			European			European
Control / n	350251			375610			375610			375610
Number of individuals / n	1667	824	843	488	246	242	767	334	433	369	189	180
Unadjusted prevalence (%)	0.44	0.39	0.51	0.13	0.12	0.15	0.2	0.16	0.26	0.1	0.09	0.11
Mean age at first event (years)	58.64	56.49	60.75	53.23	53.39	53.07	70.63	69.67	71.38	48.19	46.4	50.08
URL: https://r9.finngen.fi/
Data source for Hydrocephalus (replication)
Projects	Samplize / n	Case / n	Controls / n	Ethnicity	PMID
Hydrocephalus	456348	154	456194	European	34737426
URL: https://www.ebi.ac.uk/gwas/studies/GCST90043733
Definition of Hydrocephalus: It is a condition in which excess CSF builds up within the fluid-containing cavities or ventricles of the brain.
Definition of Communicating hydrocephalus: Communicating hydrocephalus is a condition in which CSF flow circulation abnormally outside the ventricular system, resulting in an increase in ventricular volume. Most cases are secondary to obstruction of CSF flow between the basal pool and the cerebral convexity.
Definition of Normal-pressure hydrocephalus: A form of compensated hydrocephalus characterized clinically by a slowly progressive gait disorder, progressive intellectual decline, and urinary incontinence. Spinal fluid pressure tends to be in the high normal range.
Definition of Obstructive hydrocephalus: It occurs when the flow of CSF is blocked along one of more of the passages connecting the ventricles, causing enlargement of the pathways upstream of the block and leading to an increase in pressure within the skull.
Data source for inflammatory factors
Projects	Samplize / n	Ethnicity	PMID	Number of SNPs
IL-17A	3301	European	29875488	10534735
IL-27	21758	European	33067605	13102608
URL: https://gwas.mrcieu.ac.uk/
Data source for gut microbiota
Study								Microbiome Sequening								Quality control
Acronym	Ethnicity	Country	Nsamples GWAS	PPI users	Antibiotic users	Age(mean, yrs)	BMI	Stool DNA Isolation Method	Chemical (buffer name)	Bead beating (Y/N)	Ensymatic (enzyme set)	Thermal (C)	Technology	16S domain	Genotyping platform & SNP panel	MAF	Call rate, per SNP	Pvalue HWE cutoff	Other	SNPs meet criteria	Before/after imputation	Call rate, per individual	Ethnic outliers removal	Other criteria
BSPSPC	European	Germany	721	NA	NA	61.53	27.32	QIAamp DNA Stool Mini Kit with beadbeating	Buffer ASL	Y	proteinase K	95C 5 min (extra)	MiSeq	V1-V2	Illumina 550K	0.01	0.95	<1 E-5		777806	before	>95%	PCA outliers	1. Sex mismatch; 2. Heterozygosity rate > 3 IQR; 3. Relatedness (IBD>0.1875)
CARDIAw	European	USA	257	17	37	55.79	27.74	MoBio PowerSoil	SNS & others	Y		60	MiSeq	V3-V4	Affymetrix 6.0	0.02	0.95	<1 E-4		578568	before	>=98%	PCA outliers	duplicated or with high IBD connectivity in Birdsuite-1
COPSAC	European	Denmark	380	0	84	4.37	15.59	MoBio PowerSoil	SNS & others	Y		60	MiSeq	V4	Illumina Infinium® OmniExpressExome-8 v1.4	0.01	0.99	<1E-6		601394	before	>99%	PCA outliers	1. Sex mismatch 2. Monozygotic twins or genetic duplicates
DanFunD16	European	Denmark	2396	NA	NA	54.9	26.1	NucleoSpin Soil kit (Macherey-Nagel)	Lysis buffer SL1	Y	Enhancer SX	-	HiSeq2500	V4	Illumina OmniExpress	0 (excluded monomorphic)	0.98	<1E-5		510806	before	>95%	PCA outliers	1. Missing phenotype 2. Sex mismatch 3. heterozygosity
FGFP	European	Belgian	2259	359	625(12 months)	50.85	24.97	MoBio PowerSoil	SNS & others	Y		60	MiSeq	V4	Illumina OmniExpress	0 (excluded monomorphic)	0.95	< 1E-5	1. triallelic SNPs 2. AT|CG ambigous alleles 3. duplicated positions 4. unmapped SNPs	509886	before	>95%	PCA outliers with non-western-EUR 1KG references	1. sample heterozygosity +/- 3SD of mean 2. cryptic relatedness (>0.025) greedy exclusions 3. genotypic discordance among available replicate samples.
FOCUS	European	Germany	960	NA	NA	51.4	26.4	QIAamp DNA Stool Mini Kit with beadbeating	Buffer ASL	Y	proteinase K	95C 5 min (extra)	MiSeq	V1-V2	Illumina Immunochip	0.01	0.95	<1 E-5		937641	before	>95%		1. Sex mismatch; 2. Heterozygosity rate > 3 IQR; 3. Relatedness (IBD>0.1875)
GEM_HCE_v12	European	Canada	378	NA	24 (in the last 6months) - 0 (in the last 30 days)	18.6111	22.3155	QIAamp DNA Stool Mini Kit with beadbeating	Buffer ASL	Y	proteinase K	70	MiSeq	V4	Illumina HumanCoreExome	≥ 1%	0.95	<1E-10	additional 26,206 SNPs were removed based on a list of commonly mis-genotyped variants	279497	before	>95%	PCA outliers	individuals are removed if the heterozygosity rate exceeds the 6 standard deviations of the mean. Only the sample from one member from each family enrolled in the project was included in the current microbiome GWAS study. Individuals with missing phenotype
GEM_ICHIP_HCE	European	Canada	662	NA	23(in the last 6 months) - 0 (in the last 30 days)	20.852	23.3731	QIAamp DNA Stool Mini Kit with beadbeating	Buffer ASL	Y	proteinase K	70	MiSeq	V4	Illumina HumanCoreExome	≥ 1%	0.95	<1E-10	additional 26206 SNPs were removed based on a list of commonly mis-genotyped variants	209170	before	>95%	PCA outliers	individuals are removed if the heterozygosity rate exceeds the 6 standard deviations of the mean. Only the sample from one member from each family enrolled in the project was included in the current microbiome GWAS study. Individuals with missing phenotype
LLD	European	The Netherlands	875	70	8	45.09	25.24	Qiagen AllPrep with beadbeating	Buffer RLT Plus (guanidine-isothiocyanate)	Y	-		MiSeq	V4	Illumina Immunochip & HumanCytoSNP-12 BeadChip	0.0001	0.98	<1E-4		379855	before	>95%	PCA outliers	Genetic PC oulitiers, relatives
METSIM	European	Finland	522	0	4	61.91	27.92	MoBio PowerSoil	SNS & others	Y		60	MiSeq	V4	Illumina OmniExpressExome	0	0.95	<1e-6	dropped unmappable SNPs, triallelic SNPs, SNPs with duplicate positions, and SNPs with no founder genotypes; set heterozygous haploid genotypes to missing	681789	before	≥ 98% (none excluded)	--	checked for sex mixmatch, unexpected duplicates, and concordance with exome chip genotypes
MIBS	European	The Netherlands	80	NA	NA	48.74	24.25	Qiagen AllPrep with beadbeating	Buffer RLT Plus (guanidine-isothiocyanate)	Y			MiSeq	V4	Illumina OmniExpressExome	0.0001	0.99			216711	before	>95%	PCA outliers	Genetic PC oulitiers, relatives
NGRC	European	USA	77	11	12	71.8961	27.8309	MoBio PowerMag Soil DNA Isolation Kit (Optimized for KingFisher), chemistry equal to MiBio PowerSoil	SNS & others	Y		65	MiSeq	V4	Human-Omni1-Quad v1-0 B	0 (excluded monomorphic)	0.98	<1E-6		807480	before	>95%	No ethnic outliers	None
NTR	European	The Netherlands	279	NA	NA	35.38	25.02	Mobio PowerSoil	SDS C1 reagent with extra step of temperature lysis with PowerFecal lysis buffer	Y		65	MiSeq	V4	Affymetrix 6.0	0.01	0.95	<1E-5		476061-769563*	before	>90%	PCA outliers	1. Sex mismatch, 2. Heterozygosity Plink -0.10< F >0.10, 3. IBS mismatch, 4. Zygosity mismatch, 5. Concordance mismatch, 6. SNPs: Palindromic SNPs MAF>0.40, 7. SNPs: Mendelian error rate over 2%. *Multiple genotype platforms used.
POPCOL	European	Sweden	134	6	12	54.75	24.5	QIAamp DNA Stool Mini Kit with beadbeating	Buffer ASL	Y	proteinase K	70	MiSeq	V1-V2	Illumina HumanOmniExpressExome	0.01	0.95	<1E-5		597749	before	>95%	PCA outliers	1. Sex mismatch; 2. Heterozygosity rate > 3 SD; 3. Relatedness (IBD>0.1875)
RS3	European	The Netherlands	1220	260	0	62.3	27.43	Automated: DiaSorin Arrow		Y			MiSeq	V3-V4	Ilumina HapMap 550 & 610	≥ 1%	0.98	<1E-6		514073	before	≥ 97.5%	PCA outliers	sex mismatch; heterozygosity +4SD SD from median distribution; Monozogotic twins or genetic duplicates; missing phenotypes
SHIP	European	Germany	996	98	19	56.93	28.06	PSP Spin Stool DNA Kit	Lysis buffer P	Y,circonia beads	proteinase K	70	MiSeq	V1-V2	Affymetrix Genome-Wide Human SNP Array 6.0	0 (excluded monomorphic)	0.95	<1E-4		1803558	before	>94%	PCA outliers	gender mismatch, duplicated samples (by IBS)
SHIP-TREND	European	Germany	905	51	6	50.24	27.38	PSP Spin Stool DNA Kit	Lysis buffer P	Y,circonia beads	proteinase K	70	MiSeq	V1-V2	Illumina Human Omni 2.5 BeadChip	0 (excluded monomorphic)	0.95	<1E-4		823635	before	>92%	PCA outliers	gender mismatch, duplicated samples (by IBS)
TwinsUK	European	UK	1205	62	78	61.52	26.26	MoBio PowerSoil	SNS & others	Y		60	MiSeq	V4	HumanHap610Q	0.01	97% (MAF > 5%), 99% (1%<MAF<5%)	<1E-6		282.837	before	>98%	PCA outliers	(i) Heterozygosity >2sd; (ii) sample errors by IBD, as twins; (iii) Misclassified MZ/DZ by IBD
URL: https://mibiogen.gcc.rug.nl/menu/main/home

## Sheet: Supplementary Table S3
Supplementary Table S3 The SNPs included according to selection criteria as instrumental variables for gut microbiota and hydrocephalus that have been identified statistically (P < 1E-05)
Type of Hydrocephalus	Taxa	Gut microbiota	SNP	Effect_allele	Other_allele	Gut micriobiota/Exposure			Hydrocephalus/Outcome			F Statistics
						Beta	SE	P-value	Beta	SE	P-value
Hydrocephalus (FinnGen)	Class	Melainabacteria	rs10148250	A	G	-0.0861928	0.0193381	8.67142e-06	-0.0572925	0.0362531	0.114027	19.8634
			rs10738747	A	G	-0.0814624	0.0184409	9.95795e-06	0.00964248	0.0351838	0.784038	19.5114
			rs11150282	T	C	0.0989487	0.0196972	6.02893e-07	-0.0206847	0.0362769	0.568549	25.2319
			rs113884518	T	C	-0.205352	0.0454982	8.05675e-06	-0.0994515	0.114521	0.385169	20.368
			rs28678345	T	C	0.214848	0.0470878	6.69083e-06	0.030856	0.0812373	0.704075	20.8154
			rs367480	A	G	0.083758	0.0185796	8.19917e-06	0.070382	0.0365505	0.0541527	20.3198
			rs4129395	G	A	0.0896187	0.0185106	1.48057e-06	0.0297937	0.0348549	0.392666	23.4367
			rs789069	A	C	-0.103539	0.0234287	6.84636e-06	0.0605355	0.0501332	0.227243	19.5277
			rs79790072	T	C	0.226722	0.0487841	3.29011e-06	0.09482	0.101735	0.351323	21.5958
			rs9864379	T	C	-0.159735	0.0292553	5.36056e-08	-0.0908395	0.0490094	0.0638087	29.8078
	Genus	Eggerthella	rs112205261	T	C	-0.188618	0.0403613	3.34649e-06	0.0891198	0.0640243	0.163931	21.8361
			rs13070736	A	C	-0.121331	0.0272024	7.61921e-06	0.01999	0.0469168	0.670054	19.8915
			rs1784446	A	G	-0.0907728	0.0198096	5.2313e-06	0.0288115	0.0347662	0.407262	20.9942
			rs2223081	A	G	-0.102572	0.0221108	3.88893e-06	-0.00786007	0.0387062	0.83908	21.5173
			rs2240838	G	A	-0.0980582	0.0197653	7.36207e-07	-0.00574947	0.0352626	0.870481	24.6094
			rs3851328	G	T	0.107774	0.0236527	4.1759e-06	-0.0520221	0.0419843	0.215314	20.759
			rs6430926	T	C	-0.0879736	0.0197127	8.37124e-06	0.00302044	0.03512	0.931464	19.9137
			rs67490567	T	C	0.108495	0.0245457	8.94211e-06	-0.0217673	0.0402096	0.58827	19.5348
			rs76663501	C	T	0.175349	0.0378576	4.8257e-06	-0.155259	0.0790191	0.0494333	21.4506
	Genus	Eubacterium ruminantium group	rs10131724	C	A	0.199832	0.0414577	2.38666e-06	0.057732	0.0587587	0.32584	23.2305
			rs10923018	G	A	0.0726438	0.0160924	6.79548e-06	0.0836974	0.035263	0.0176194	20.3749
			rs11637981	T	G	0.073258	0.0160888	5.43676e-06	0.0269793	0.0351005	0.442114	20.7301
			rs13025464	C	T	0.0737077	0.0163786	6.96835e-06	0.0444231	0.0355766	0.211789	20.2494
			rs139749	C	T	-0.0845439	0.0171791	8.58836e-07	-0.0351069	0.0368102	0.340222	24.216
			rs16891896	G	A	-0.174787	0.0390573	2.38122e-06	-0.00952985	0.0619967	0.877834	20.0241
			rs17519472	C	T	0.107804	0.0233984	4.7036e-06	0.0566858	0.0504262	0.260956	21.2245
			rs209813	G	A	-0.103488	0.0236391	9.23145e-06	0.0156849	0.0493269	0.750501	19.1627
			rs2116427	A	G	0.0911461	0.0182353	4.67369e-07	-0.0218328	0.0399762	0.584965	24.9798
			rs2229917	A	G	0.153538	0.0323922	2.15894e-06	0.0210723	0.0873148	0.809294	22.4642
			rs2418654	C	T	-0.0748879	0.0165852	6.17248e-06	-0.0500634	0.0356393	0.160104	20.3855
			rs2817174	C	T	-0.0734306	0.0163687	7.86955e-06	-0.0202455	0.0356528	0.570137	20.1217
			rs57340348	T	C	-0.0979429	0.0212166	4.93276e-06	-0.0471736	0.0435237	0.278427	21.3076
			rs606117	G	A	-0.0833243	0.018056	4.81637e-06	-0.0311137	0.0390633	0.425745	21.2931
			rs6676699	T	G	0.0888124	0.0196447	6.37984e-06	0.0295925	0.0380814	0.437109	20.436
			rs7000472	G	A	0.0762282	0.016523	4.06846e-06	-0.0530428	0.0354627	0.134722	21.281
			rs72836424	C	T	-0.139825	0.030069	2.62126e-06	-0.0653248	0.0552419	0.236998	21.6208
			rs73139629	A	C	-0.115098	0.0247909	5.36204e-06	-0.023233	0.0611658	0.704067	21.5521
	Genus	Flavonifractor	rs114873521	C	T	-0.130067	0.0294087	7.12525e-06	-0.115775	0.0676541	0.0870282	19.5579
			rs11811696	T	C	-0.116063	0.0241012	2.07348e-06	-0.0172471	0.0635137	0.785968	23.1873
			rs12030302	G	A	0.0692276	0.0137467	5.60841e-07	0.0479606	0.0349214	0.169631	25.3572
			rs34066017	A	G	0.0764294	0.0159789	1.52086e-06	0.0149267	0.0432899	0.730239	22.8753
			rs806808	C	T	-0.0667272	0.0136557	1.17972e-06	-0.0216108	0.0351936	0.539179	23.8736
	Genus	Haemophilus	rs10781340	A	G	-0.0948915	0.0203221	4.32265e-06	-0.042774	0.0531111	0.420607	21.8
			rs111582866	G	A	-0.124265	0.026016	1.27347e-06	-0.0134191	0.061948	0.828505	22.8116
			rs35509	G	A	0.128249	0.0268779	2.00951e-06	0.0788725	0.0882278	0.371341	22.7644
			rs4822728	T	C	0.0705861	0.0151388	3.47848e-06	0.0438645	0.0348346	0.207951	21.7368
			rs76022354	C	T	0.244638	0.0505504	1.83033e-06	0.0759321	0.0812026	0.34974	23.4174
			rs78909003	T	C	-0.246256	0.0503924	1.66744e-06	-0.0562394	0.0769107	0.464639	23.8772
			rs9328464	T	C	0.0723095	0.0148799	1.42269e-06	-0.0190594	0.0350291	0.586372	23.6118
			rs9382510	C	T	-0.093521	0.0172649	7.12049e-08	-0.0319567	0.0398379	0.422457	29.3379
			rs9895850	T	C	-0.192957	0.0416755	2.14062e-06	-0.139856	0.0840464	0.0961059	21.4338
	Genus	Lachnospiraceae UCG004	rs11128180	A	G	0.0648288	0.0140126	4.51742e-06	-0.0103878	0.0412404	0.801131	21.4012
			rs12072562	T	C	0.133104	0.0303566	7.07375e-06	0.189642	0.0898619	0.0348265	19.2227
			rs12673420	G	A	0.0554351	0.0118375	2.98078e-06	0.0425336	0.0347806	0.221363	21.9275
			rs12747809	A	G	0.062197	0.0125685	8.64868e-07	0.0591046	0.0387779	0.127463	24.4856
			rs12894272	G	A	-0.0579792	0.0125229	4.3395e-06	-0.087519	0.0366993	0.0170903	21.4326
			rs233486	G	A	0.0799088	0.017766	6.28463e-06	0.0640969	0.0505405	0.204716	20.2278
			rs2444793	T	C	0.0542433	0.0118188	4.77079e-06	-0.0205494	0.035765	0.565584	21.0613
			rs2726805	A	G	0.0548397	0.0120844	6.30406e-06	-0.0233973	0.0351807	0.506012	20.5911
			rs2882478	G	A	-0.0577091	0.0118338	1.20812e-06	-0.0449773	0.0351007	0.20006	23.7782
			rs35182105	A	G	-0.109724	0.024221	4.86508e-06	-0.117854	0.0762138	0.122019	20.5191
			rs6656451	T	C	0.05436	0.011947	5.56775e-06	-0.0143548	0.0348746	0.680624	20.7005
			rs7629954	A	G	0.108441	0.023825	5.77218e-06	0.00767477	0.0853331	0.928336	20.7138
	Genus	Phascolarctobacterium	rs12618201	A	G	0.0641657	0.0138202	3.37699e-06	-0.0369911	0.0350672	0.291488	21.5534
			rs1264476	G	T	-0.0767335	0.0166041	4.29566e-06	0.035393	0.0446914	0.428395	21.354
			rs56069061	G	A	-0.111306	0.0230694	1.87176e-06	0.0247959	0.070992	0.726882	23.2758
			rs56157888	A	C	0.0954864	0.0193976	1.08505e-06	-0.0474144	0.0421486	0.260616	24.2285
			rs74540770	G	A	-0.121014	0.0258621	3.60272e-06	0.073886	0.0645353	0.252253	21.8919
			rs75882962	T	C	0.0968661	0.0190575	3.18985e-07	-0.00323228	0.0525774	0.95098	25.8316
			rs7982713	G	A	0.0726921	0.0163201	9.72165e-06	-0.0443605	0.0388388	0.253383	19.8366
	Genus	genus Romboutsia	rs10279978	A	G	-0.0622202	0.0127675	1.17009e-06	-0.037379	0.0375564	0.319602	23.746
			rs11221428	T	C	-0.0726779	0.0158263	6.48649e-06	-0.0632886	0.0415889	0.128068	21.0856
			rs16843578	C	T	-0.0875276	0.0196779	5.08124e-06	-0.0864068	0.0788719	0.273283	19.7821
			rs28603357	T	C	-0.214911	0.0474739	8.52236e-06	-0.142126	0.126703	0.261977	20.4902
			rs34302036	G	A	-0.0550261	0.0120835	5.87665e-06	0.00705077	0.0352897	0.841639	20.7344
			rs61841503	G	A	0.092888	0.0171454	3.99595e-08	0.0827616	0.0518699	0.110587	29.347
			rs62504452	A	G	-0.0710048	0.0156654	4.65833e-06	-0.0807738	0.0505366	0.109971	20.5415
			rs7109293	A	G	0.0919112	0.0205738	6.98361e-06	0.0296693	0.0543461	0.585112	19.9548
			rs75200530	T	G	-0.190644	0.0421065	5.06559e-06	-0.10942	0.103448	0.290178	20.4969
			rs75987356	G	A	-0.129578	0.0280454	6.70795e-06	0.0225802	0.065238	0.729253	21.3441
			rs77702691	A	G	-0.094406	0.0208544	7.3697e-06	-0.244743	0.0658686	0.000202703	20.4901
			rs9389266	T	G	0.0722815	0.0162353	9.38469e-06	-0.0419228	0.0455642	0.35753	19.8186
			rs9567264	C	T	0.0580018	0.0127495	5.75692e-06	-0.0125018	0.036941	0.735042	20.6936
	Genus	Tyzzerella3	rs10898797	C	T	0.12238	0.0274683	8.85442e-06	-0.0261036	0.0559476	0.640807	19.8471
			rs112102233	A	G	-0.216348	0.0477575	6.17675e-06	0.00753326	0.0822852	0.927055	20.5193
			rs1232220	T	G	0.143869	0.031828	7.90788e-06	-0.0207523	0.0581521	0.721195	20.4294
			rs17706273	T	C	-0.140368	0.0274708	5.87814e-07	-0.0771457	0.0654602	0.238592	26.1056
			rs191093	G	A	0.159008	0.0353306	6.76394e-06	-0.0445628	0.0565171	0.430415	20.2523
			rs4904512	T	C	-0.117151	0.0250306	3.09272e-06	-0.00289247	0.0517483	0.955425	21.9023
			rs55799124	A	G	-0.11435	0.0238604	1.33549e-06	0.0297351	0.0395488	0.452136	22.9645
			rs67476743	T	G	0.132164	0.022208	3.7405e-09	-0.0934727	0.0394104	0.0177027	35.4117
			rs7019909	T	C	0.144156	0.0301626	1.76121e-06	-0.0396211	0.053413	0.458217	22.8385
			rs7333521	T	C	-0.207191	0.0453121	4.87607e-06	0.138165	0.0990389	0.162999	20.9051
			rs75091807	G	T	-0.184966	0.0383029	1.70675e-06	0.0309019	0.0730349	0.672213	23.3163
			rs7561370	C	T	-0.131341	0.0286292	1.51604e-06	0.0602799	0.0485723	0.214593	21.0437
Communicating hydrocephalus (FinnGen)	Class	Bacteroidia	rs11146701	A	G	0.0473596	0.010541	7.08223e-06	0.152537	0.0678064	0.0244743	20.1833
			rs17343978	A	C	-0.0552057	0.0120278	8.3593e-06	-0.0340359	0.079537	0.668706	21.0637
			rs2032750	C	T	0.0508393	0.0106807	1.91509e-06	-0.0236956	0.0645204	0.713426	22.6537
			rs2363574	T	C	0.222741	0.0508055	9.93482e-06	0.062409	0.162976	0.701769	19.2184
			rs4916508	A	G	0.0466729	0.0105312	8.4711e-06	-0.0306961	0.0650843	0.637187	19.6387
			rs55773148	G	A	-0.121514	0.0236759	3.89583e-07	-0.179285	0.142974	0.209855	26.3378
			rs62531359	T	G	0.0655728	0.0149891	9.08657e-06	0.0315475	0.0823771	0.701746	19.1353
			rs62575403	C	T	0.140055	0.0311128	7.06122e-06	0.0666077	0.159131	0.675529	20.2609
			rs72706335	T	C	-0.22241	0.0493458	7.65526e-06	-0.390165	0.205438	0.0575387	20.3118
			rs73975615	G	A	-0.207018	0.0442633	1.21616e-06	-0.157328	0.381372	0.67995	21.871
			rs7631304	G	A	-0.0645771	0.0132957	8.36778e-07	0.0240102	0.0905874	0.79097	23.5871
			rs79585701	A	C	0.0646823	0.0149628	9.98596e-06	0.163563	0.0926361	0.0774533	18.6846
			rs929878	T	C	0.0548532	0.012153	4.7338e-06	-0.0650733	0.0781469	0.405011	20.3693
	Genus	Collinsella	rs10890671	C	T	0.0537401	0.0118848	6.52139e-06	-0.117015	0.0649544	0.0716242	20.4434
			rs11597285	G	T	-0.0537947	0.0120548	9.37605e-06	0.0588255	0.0654671	0.368893	19.9112
			rs1496626	T	C	-0.0722307	0.01616	6.78172e-06	0.126465	0.0952587	0.184311	19.9756
			rs149807560	C	A	-0.104264	0.0235841	7.09872e-06	0.0293892	0.127565	0.817791	19.542
			rs2103510	G	A	0.0786551	0.0168217	2.42477e-06	-0.135052	0.100371	0.178455	21.8602
			rs62448871	C	A	-0.0540309	0.0120324	6.7825e-06	-0.0772312	0.0650655	0.235237	20.1613
			rs73052258	G	A	0.0930178	0.0202658	1.71581e-06	-0.106215	0.120094	0.376464	21.0641
			rs75672793	A	G	-0.108908	0.0240522	6.1355e-06	-0.073819	0.156562	0.637284	20.4998
			rs9541268	C	A	0.09597	0.0197312	8.79427e-07	-0.184447	0.112972	0.102537	23.6539
	Genus	Dialister	rs10138457	T	C	-0.113054	0.0261933	7.88116e-06	-0.252281	0.109284	0.0209715	18.6265
			rs10938938	A	G	0.0773514	0.0170915	7.37055e-06	-0.0231898	0.0891245	0.794713	20.4793
			rs11071887	T	C	0.0662403	0.0146315	5.91412e-06	0.0196377	0.0684694	0.774259	20.493
			rs11166701	G	A	-0.0655301	0.013186	5.50744e-07	-0.0530566	0.0642946	0.409252	24.6942
			rs2314294	T	C	0.0865932	0.0193719	8.07904e-06	0.0280171	0.094821	0.767632	19.9785
			rs2435610	A	C	0.0647132	0.0143314	5.93267e-06	0.0814227	0.0752322	0.279125	20.3867
			rs4747450	C	A	0.0668509	0.0147685	5.83727e-06	0.127949	0.0772201	0.0975304	20.4871
			rs4753063	A	G	0.0596297	0.0130052	4.8568e-06	-0.0471429	0.0646099	0.465601	21.0199
			rs75416973	A	G	0.0727223	0.016451	9.46085e-06	0.0710229	0.0772335	0.357789	19.5384
			rs764177	C	A	-0.0601454	0.0135366	9.60771e-06	-0.102518	0.0667307	0.124464	19.739
			rs76680460	G	A	-0.161296	0.0364332	8.19219e-06	-0.0508703	0.161274	0.752437	19.5971
	Genus	Ruminococcus torques group	rs10904297	A	G	-0.167804	0.0389812	2.68714e-06	-0.300826	0.228098	0.187222	18.5282
			rs10967781	C	A	0.0507994	0.0113322	8.36874e-06	0.0921119	0.0709487	0.194188	20.0922
			rs12434631	A	G	0.074697	0.0153401	2.77249e-06	0.148645	0.105625	0.159339	23.7077
			rs1475330	C	T	-0.0523492	0.01182	8.1343e-06	-0.165778	0.0760862	0.0293454	19.6121
			rs35866622	T	C	-0.0612024	0.0109421	2.21335e-08	-0.0453307	0.0678292	0.503938	31.2806
			rs4073731	T	C	0.0651948	0.0142221	4.05247e-06	0.0518314	0.0878973	0.555404	21.0106
			rs77034621	T	G	-0.151553	0.0335878	6.06876e-06	-0.255843	0.270044	0.343427	20.3566
	Genus	Sellimonas	rs113379006	T	C	-0.162759	0.0357025	7.20775e-06	0.188302	0.0838333	0.0246945	20.7794
			rs13417181	T	C	0.166509	0.0337521	7.61746e-07	-0.0179688	0.0752156	0.811185	24.334
			rs2016057	C	A	0.125878	0.0256153	1.02698e-06	0.0610262	0.0658679	0.354189	24.1457
			rs2187447	A	C	0.243457	0.0527695	3.97805e-06	0.0257695	0.137352	0.851177	21.2823
			rs2371572	A	C	0.127349	0.0250862	4.46355e-07	-0.115921	0.0646875	0.0731291	25.7668
			rs41816	A	G	0.132201	0.0291087	8.39363e-06	0.0200273	0.0698133	0.774212	20.6235
			rs4600608	G	A	0.137152	0.0301702	4.94846e-06	-0.0748699	0.0794903	0.346257	20.6627
			rs553697	C	T	0.153767	0.0339099	6.12774e-06	-0.108569	0.0826809	0.189147	20.5595
			rs56203279	T	C	-0.124045	0.0269115	3.71997e-06	0.0976265	0.0678413	0.150138	21.2433
	Order	Bacteroidales	rs11146701	A	G	0.0473596	0.010541	7.08223e-06	0.152537	0.0678064	0.0244743	20.1833
			rs17343978	A	C	-0.0552057	0.0120278	8.3593e-06	-0.0340359	0.079537	0.668706	21.0637
			rs2032750	C	T	0.0508393	0.0106807	1.91509e-06	-0.0236956	0.0645204	0.713426	22.6537
			rs2363574	T	C	0.222741	0.0508055	9.93482e-06	0.062409	0.162976	0.701769	19.2184
			rs4916508	A	G	0.0466729	0.0105312	8.4711e-06	-0.0306961	0.0650843	0.637187	19.6387
			rs55773148	G	A	-0.121514	0.0236759	3.89583e-07	-0.179285	0.142974	0.209855	26.3378
			rs62531359	T	G	0.0655728	0.0149891	9.08657e-06	0.0315475	0.0823771	0.701746	19.1353
			rs62575403	C	T	0.140055	0.0311128	7.06122e-06	0.0666077	0.159131	0.675529	20.2609
			rs72706335	T	C	-0.22241	0.0493458	7.65526e-06	-0.390165	0.205438	0.0575387	20.3118
			rs73975615	G	A	-0.207018	0.0442633	1.21616e-06	-0.157328	0.381372	0.67995	21.871
			rs7631304	G	A	-0.0645771	0.0132957	8.36778e-07	0.0240102	0.0905874	0.79097	23.5871
			rs79585701	A	C	0.0646823	0.0149628	9.98596e-06	0.163563	0.0926361	0.0774533	18.6846
			rs929878	T	C	0.0548532	0.012153	4.7338e-06	-0.0650733	0.0781469	0.405011	20.3693
Normal-pressure hydrocephalus (FinnGen)	Class	Melainabacteria	rs10148250	A	G	-0.0861928	0.0193381	8.67142e-06	-0.0855074	0.0536597	0.111045	19.8634
			rs10738747	A	G	-0.0814624	0.0184409	9.95795e-06	0.0607563	0.0518995	0.241738	19.5114
			rs11150282	T	C	0.0989487	0.0196972	6.02893e-07	-0.000600386	0.0535275	0.991051	25.2319
			rs113884518	T	C	-0.205352	0.0454982	8.05675e-06	-0.138761	0.169031	0.411691	20.368
			rs28678345	T	C	0.214848	0.0470878	6.69083e-06	0.112063	0.119323	0.347651	20.8154
			rs367480	A	G	0.083758	0.0185796	8.19917e-06	0.0374554	0.0538619	0.486807	20.3198
			rs4129395	G	A	0.0896187	0.0185106	1.48057e-06	0.098152	0.0514142	0.0562561	23.4367
			rs789069	A	C	-0.103539	0.0234287	6.84636e-06	0.0323437	0.0737676	0.661057	19.5277
			rs79790072	T	C	0.226722	0.0487841	3.29011e-06	0.111516	0.149615	0.45606	21.5958
			rs9864379	T	C	-0.159735	0.0292553	5.36056e-08	-0.105145	0.0722187	0.145413	29.8078
	Genus	Adlercreutzia	rs11604400	C	T	-0.102524	0.0234834	9.74473e-06	0.00526127	0.0844158	0.950303	19.0576
			rs13231526	C	A	0.143237	0.0311654	4.8136e-06	0.103127	0.0942503	0.273873	21.1205
			rs2717140	C	T	-0.119225	0.0251081	2.04593e-06	-0.140059	0.0861268	0.103909	22.5448
			rs55719207	G	A	-0.0699243	0.0158036	9.60506e-06	-0.106976	0.0527015	0.0423711	19.5742
			rs6664405	T	C	-0.0953084	0.0210752	5.2342e-06	0.0121274	0.0740229	0.869862	20.4483
			rs7680684	T	C	0.083381	0.0168901	9.769e-07	0.0546864	0.053923	0.310507	24.3674
			rs9490822	C	T	-0.0734512	0.0155789	2.54419e-06	0.0338541	0.0516342	0.512047	22.2261
			rs9915817	C	T	-0.0749219	0.016833	8.21675e-06	-0.140416	0.0550683	0.0107768	19.8077
	Genus	Dialister	rs10138457	T	C	-0.113054	0.0261933	7.88116e-06	-0.390346	0.0948797	3.8866e-05	18.6265
			rs10938938	A	G	0.0773514	0.0170915	7.37055e-06	-0.0105524	0.0706495	0.881267	20.4793
			rs11071887	T	C	0.0662403	0.0146315	5.91412e-06	0.0767595	0.0550178	0.162963	20.493
			rs11166701	G	A	-0.0655301	0.013186	5.50744e-07	-0.00539202	0.0514404	0.916518	24.6942
			rs2314294	T	C	0.0865932	0.0193719	8.07904e-06	0.0857838	0.0756947	0.257094	19.9785
			rs4753063	A	G	0.0596297	0.0130052	4.8568e-06	0.0298229	0.0517057	0.564087	21.0199
			rs764177	C	A	-0.0601454	0.0135366	9.60771e-06	-0.0940719	0.0533722	0.077974	19.739
			rs76680460	G	A	-0.161296	0.0364332	8.19219e-06	-0.162469	0.128316	0.205455	19.5971
	Genus	Eubacterium eligens	rs182318	G	A	-0.0824941	0.0195615	8.39827e-06	0.179152	0.0948614	0.0589495	17.782
			rs2200429	A	G	-0.0888825	0.0198479	5.29724e-06	0.0420159	0.0853739	0.62262	20.0513
			rs265534	T	G	-0.0563756	0.0120127	2.26757e-06	0.00394279	0.0514677	0.938936	22.0212
			rs4583233	A	C	0.0670205	0.0128122	2.83851e-07	-0.0447709	0.0571312	0.433245	27.3594
			rs56080211	T	C	-0.123093	0.0282743	9.14282e-06	0.112816	0.0968218	0.243941	18.9506
			rs6923695	T	G	0.103268	0.0229525	4.87405e-06	-0.230946	0.103548	0.0257253	20.24
	Genus	Eubacterium ruminantium group	rs10131724	C	A	0.199832	0.0414577	2.38666e-06	0.217829	0.0871256	0.0124131	23.2305
			rs10923018	G	A	0.0726438	0.0160924	6.79548e-06	0.128955	0.051966	0.0130819	20.3749
			rs11637981	T	G	0.073258	0.0160888	5.43676e-06	0.00334867	0.0517589	0.948415	20.7301
			rs13025464	C	T	0.0737077	0.0163786	6.96835e-06	0.0587141	0.0523593	0.262131	20.2494
			rs139749	C	T	-0.0845439	0.0171791	8.58836e-07	0.0883843	0.0543412	0.10385	24.216
			rs16891896	G	A	-0.174787	0.0390573	2.38122e-06	-0.0688542	0.0914957	0.451726	20.0241
			rs17519472	C	T	0.107804	0.0233984	4.7036e-06	0.083429	0.0741471	0.260512	21.2245
			rs209813	G	A	-0.103488	0.0236391	9.23145e-06	0.01729	0.0728131	0.812302	19.1627
			rs2116427	A	G	0.0911461	0.0182353	4.67369e-07	-0.0345444	0.0588858	0.55745	24.9798
			rs2229917	A	G	0.153538	0.0323922	2.15894e-06	0.117009	0.129048	0.364561	22.4642
			rs2418654	C	T	-0.0748879	0.0165852	6.17248e-06	-0.0615443	0.0525415	0.241459	20.3855
			rs2817174	C	T	-0.0734306	0.0163687	7.86955e-06	-0.0899907	0.0524676	0.0863138	20.1217
			rs57340348	T	C	-0.0979429	0.0212166	4.93276e-06	0.0257037	0.0641455	0.688635	21.3076
			rs606117	G	A	-0.0833243	0.018056	4.81637e-06	-0.0172537	0.0576516	0.76473	21.2931
			rs6676699	T	G	0.0888124	0.0196447	6.37984e-06	0.0102524	0.0563055	0.855516	20.436
			rs7000472	G	A	0.0762282	0.016523	4.06846e-06	-0.0424877	0.0522506	0.416131	21.281
			rs72836424	C	T	-0.139825	0.030069	2.62126e-06	-0.00127694	0.0811827	0.98745	21.6208
			rs73139629	A	C	-0.115098	0.0247909	5.36204e-06	-0.0621263	0.09011	0.490541	21.5521
	Genus	Gordonibacter	rs13412653	A	C	0.107597	0.0239228	8.61133e-06	0.022175	0.0530691	0.676057	20.2263
			rs16955299	G	A	-0.196423	0.0433538	6.37016e-06	0.100513	0.0867022	0.24634	20.5244
			rs322296	G	A	0.17869	0.037722	4.0242e-06	-0.0383104	0.0987241	0.697975	22.4363
			rs35042269	C	A	-0.180293	0.0403296	8.10849e-06	0.111995	0.0814811	0.169291	19.9825
			rs3765837	T	G	-0.190729	0.0433608	7.16902e-06	0.181767	0.0993914	0.0674295	19.3454
			rs4596722	G	A	-0.102908	0.0231571	9.0567e-06	0.0207579	0.0514297	0.686494	19.7455
			rs71545975	A	G	-0.153972	0.0338918	7.03947e-06	0.171063	0.06454	0.00803748	20.6364
			rs72714787	C	A	0.181405	0.0377102	1.42889e-06	0.0202971	0.0758405	0.788985	23.1377
			rs72939513	A	G	-0.21399	0.0490592	7.98197e-06	-0.0252823	0.118102	0.830491	19.0233
			rs7294633	T	C	-0.12867	0.0249946	3.43764e-07	0.0336008	0.0579998	0.56237	26.4973
			rs768830	A	G	-0.149852	0.0333315	7.75586e-06	0.110849	0.071011	0.118521	20.2095
	Genus	Ruminococcus1	rs10167839	A	G	0.0519509	0.0116306	8.09245e-06	-0.0926008	0.0534206	0.0830195	19.949
			rs11783695	G	T	-0.0734114	0.0161398	4.72683e-06	0.057538	0.0701507	0.412099	20.6857
			rs17781867	C	T	0.0999271	0.0211728	1.96336e-06	-0.106387	0.101914	0.29654	22.2715
			rs3819978	C	T	-0.11504	0.0260137	8.74138e-06	0.126607	0.0967182	0.190522	19.5539
			rs6105066	T	C	-0.0607052	0.013425	5.05918e-06	-0.0365662	0.0577422	0.52656	20.4438
			rs6493760	T	C	-0.0535262	0.0115885	3.38361e-06	0.116952	0.0536864	0.0293745	21.3313
			rs7117576	A	G	0.0829505	0.0170891	6.47978e-07	-0.0110692	0.0899556	0.902066	23.558
			rs7583465	C	T	0.0527654	0.0112619	2.55611e-06	0.0156563	0.0515954	0.761553	21.949
			rs78572139	G	A	0.125038	0.0279411	5.23106e-06	-0.0183065	0.0842672	0.828019	20.0233
			rs78613526	G	A	0.167497	0.0367639	5.11423e-06	-0.178823	0.11446	0.118212	20.7544
Obstructive hydrocephalus (FinnGen)	Family	Defluviitaleaceae	rs112893842	T	C	0.110761	0.0232545	2.7503e-06	0.0708039	0.13029	0.586832	22.6829
			rs1582238	C	T	-0.0801923	0.0167061	1.692e-06	-0.0380552	0.0769902	0.621104	23.0385
			rs17051335	C	T	-0.134314	0.0292201	4.58121e-06	-0.100248	0.121037	0.40753	21.1261
			rs1908593	T	C	0.070223	0.0156601	7.85905e-06	0.0527397	0.0748407	0.481001	20.1052
			rs4344384	T	G	-0.0708803	0.0156121	5.86017e-06	-0.0518284	0.0739462	0.483369	20.6095
			rs4677103	A	G	0.0977203	0.0197033	9.42193e-07	0.110088	0.0977653	0.260147	24.5941
			rs540220	C	T	0.123954	0.0289814	9.48135e-06	0.0551272	0.130283	0.672198	18.2903
			rs55658617	T	C	0.177314	0.0361844	1.40608e-06	0.200863	0.201283	0.318322	24.0095
			rs72731813	C	T	-0.149751	0.0293415	2.75778e-07	-0.259593	0.171323	0.129715	26.0444
			rs9608282	T	G	0.139014	0.0299429	4.60829e-06	-0.267774	0.207294	0.19644	21.5511
			rs9725395	A	G	-0.138357	0.0295185	3.41374e-06	-0.205571	0.11616	0.0767715	21.9661
	Genus	Defluviitaleaceae UCG011	rs112893842	T	C	0.11381	0.0232806	1.44534e-06	0.0708039	0.13029	0.586832	23.8953
			rs1582238	C	T	-0.0805036	0.0167257	1.56776e-06	-0.0380552	0.0769902	0.621104	23.1633
			rs2892880	G	A	0.0817755	0.0181686	6.82889e-06	0.091314	0.085086	0.283183	20.2555
			rs4344384	T	G	-0.0715978	0.0156309	4.83237e-06	-0.0518284	0.0739462	0.483369	20.9783
			rs4677103	A	G	0.0977912	0.0197263	9.59555e-07	0.110088	0.0977653	0.260147	24.5724
			rs55658617	T	C	0.174369	0.0362226	2.15293e-06	0.200863	0.201283	0.318322	23.1696
			rs72731813	C	T	-0.147383	0.0293796	4.33112e-07	-0.259593	0.171323	0.129715	25.1618
			rs9608282	T	G	0.142939	0.0299793	2.52046e-06	-0.267774	0.207294	0.19644	22.7299
			rs9725395	A	G	-0.13834	0.029554	3.51925e-06	-0.205571	0.11616	0.0767715	21.908
	Genus	Flavonifractor	rs114873521	C	T	-0.130067	0.0294087	7.12525e-06	-0.259833	0.143531	0.070249	19.5579
			rs11811696	T	C	-0.116063	0.0241012	2.07348e-06	-0.0404702	0.134746	0.763915	23.1873
			rs12030302	G	A	0.0692276	0.0137467	5.60841e-07	0.0610799	0.0740324	0.409347	25.3572
			rs34066017	A	G	0.0764294	0.0159789	1.52086e-06	0.172547	0.0917607	0.0600537	22.8753
			rs806808	C	T	-0.0667272	0.0136557	1.17972e-06	-0.0397477	0.0745804	0.594068	23.8736
	Genus	Lachnospiraceae UCG004	rs11128180	A	G	0.0648288	0.0140126	4.51742e-06	-0.0704026	0.0873392	0.420195	21.4012
			rs12072562	T	C	0.133104	0.0303566	7.07375e-06	0.234631	0.189639	0.215996	19.2227
			rs12673420	G	A	0.0554351	0.0118375	2.98078e-06	0.103245	0.0738314	0.161997	21.9275
			rs12747809	A	G	0.062197	0.0125685	8.64868e-07	0.189029	0.0821074	0.0213226	24.4856
			rs12894272	G	A	-0.0579792	0.0125229	4.3395e-06	-0.198653	0.0740467	0.00730062	21.4326
			rs233486	G	A	0.0799088	0.017766	6.28463e-06	0.00294651	0.106352	0.977897	20.2278
			rs2444793	T	C	0.0542433	0.0118188	4.77079e-06	0.0355404	0.075769	0.639025	21.0613
			rs2726805	A	G	0.0548397	0.0120844	6.30406e-06	0.0864955	0.0746119	0.246345	20.5911
			rs2882478	G	A	-0.0577091	0.0118338	1.20812e-06	0.00767003	0.0743824	0.917871	23.7782
			rs35182105	A	G	-0.109724	0.024221	4.86508e-06	-0.0704577	0.163054	0.665661	20.5191
			rs6656451	T	C	0.05436	0.011947	5.56775e-06	0.0466386	0.0739678	0.52835	20.7005
			rs7629954	A	G	0.108441	0.023825	5.77218e-06	0.0769999	0.179487	0.667924	20.7138
	Genus	Subdoligranulum	rs10065321	T	C	-0.0512828	0.0108105	2.10155e-06	-0.0482516	0.0353347	0.172078	22.5004
			rs10497836	T	C	0.0524065	0.0118697	8.37954e-06	0.0622287	0.0425465	0.143576	19.4908
			rs1667315	G	A	0.0485017	0.0107452	6.7214e-06	0.00670534	0.035728	0.851129	20.3716
			rs2114677	C	T	-0.104176	0.0230829	2.71725e-06	-0.0236212	0.054455	0.664453	20.3654
			rs2171249	C	T	0.106744	0.0233213	4.50557e-06	0.0173465	0.0677767	0.798001	20.9469
			rs3761728	G	T	0.0543458	0.0118866	3.8675e-06	-0.0362305	0.0401262	0.366573	20.9005
			rs4347804	G	A	-0.166063	0.0357483	2.18404e-06	-0.0942779	0.0995455	0.343596	21.5762
			rs6555306	C	T	0.0740777	0.0155463	2.80666e-06	-0.0300178	0.0496254	0.545253	22.7018
			rs75158211	T	C	-0.072343	0.015933	7.5216e-06	0.0399147	0.0489963	0.415274	20.6128
			rs76528319	G	T	-0.143279	0.0310662	7.41396e-06	0.00413667	0.0629587	0.947613	21.2681
	Phylum	Firmicutes	rs112334273	G	A	0.0627459	0.0127415	9.26446e-07	0.0472148	0.0389882	0.225895	24.2476
			rs2273429	A	G	-0.0702112	0.0153063	9.26232e-06	-0.0174327	0.0563557	0.757068	21.0383
			rs2332027	A	G	0.0482656	0.0104823	4.04548e-06	-0.0135337	0.0359954	0.706929	21.1983
			rs2547978	G	A	-0.0465802	0.0105075	8.56841e-06	-0.00447199	0.0361372	0.901513	19.6491
			rs3792064	G	A	0.0897349	0.0182532	6.75492e-07	0.021077	0.079367	0.790575	24.1648
			rs3852931	T	C	0.0482086	0.0105	4.52595e-06	-0.0590365	0.0365832	0.10658	21.077
			rs4750583	G	A	-0.0616007	0.0137936	5.78562e-06	0.0268906	0.044581	0.546385	19.9414
			rs56199908	T	C	-0.186194	0.041051	8.66662e-06	0.157425	0.0766427	0.0399751	20.5695
			rs6814436	C	T	-0.0680205	0.0150844	6.80456e-06	0.0311873	0.049899	0.531966	20.3312
			rs6815608	C	T	-0.0935765	0.0210869	7.23852e-06	0.0476744	0.0482585	0.323204	19.6901
			rs7247191	T	C	-0.0713033	0.0157424	4.73097e-06	-0.0714529	0.0580493	0.21836	20.5124
			rs72738886	T	C	0.0864609	0.0190398	7.67892e-06	0.0666571	0.0664684	0.315939	20.6184
			rs72771021	C	T	-0.141357	0.0308303	5.12436e-06	0.187025	0.065202	0.00412553	21.0193
			rs8085381	A	G	-0.0647291	0.0146219	8.67261e-06	0.0718189	0.0451547	0.111721	19.5943
			rs992074	T	C	-0.233491	0.050901	8.51609e-06	-0.231978	0.116233	0.0459558	21.0391
Hydrocephalus (UK Biobank)	Genus	Bilophila	rs11069458	C	T	0.0680947	0.015503	7.71543e-06	-0.0115715	0.153989	0.940099	19.2901
			rs1241171	G	A	-0.0692654	0.0150148	4.24033e-06	-0.0341514	0.140709	0.80823	21.2781
			rs1571225	T	C	-0.0826826	0.0170621	1.1229e-06	0.233677	0.165019	0.156758	23.4802
			rs1969927	A	G	-0.0564589	0.0126935	9.07215e-06	0.175895	0.116471	0.130992	19.7807
			rs3827020	C	T	0.0766479	0.0160642	1.78875e-06	0.0460161	0.156802	0.769166	22.7626
			rs4798126	G	A	0.073288	0.016799	7.14661e-06	-0.0624179	0.16197	0.699966	19.03
			rs542415	T	C	-0.0613623	0.0133436	4.70945e-06	0.0574187	0.122123	0.638234	21.1445
			rs60178956	G	A	-0.0624818	0.0141485	8.0562e-06	0.117456	0.132345	0.37481	19.4996
			rs6793291	A	C	-0.112729	0.0241633	3.11322e-06	0.20133	0.198404	0.310228	21.762
			rs72676854	T	C	0.123209	0.026882	5.62264e-06	-0.115682	0.244058	0.635505	21.004
			rs7802841	A	C	-0.0670097	0.0137701	1.76954e-06	0.156273	0.123509	0.205773	23.6778
			rs9899990	A	G	-0.102702	0.0233878	9.06692e-06	-0.00425517	0.212951	0.984058	19.2805
	Genus	Clostridium innocuum group	rs10074000	T	C	-0.102648	0.0227508	6.99939e-06	-0.077794	0.117607	0.508307	20.3539
			rs10506058	A	G	0.0997048	0.0221926	8.92442e-06	0.156823	0.116382	0.177826	20.1816
			rs1942371	G	A	-0.157938	0.034187	4.0634e-06	-0.0796142	0.186445	0.669371	21.3398
			rs40656	C	T	0.142664	0.0311021	8.61529e-06	0.215561	0.157449	0.170973	21.0372
			rs4869133	G	A	-0.180591	0.0409505	7.24453e-06	-0.137025	0.208209	0.510463	19.4452
			rs61267978	T	C	0.14708	0.0320875	5.58509e-06	-0.129159	0.169271	0.445447	21.0075
			rs6577484	G	A	0.160425	0.0360857	8.40601e-06	0.382216	0.185879	0.0397569	19.7612
			rs6890185	C	T	-0.113424	0.0233137	1.12243e-06	-0.141002	0.121626	0.24633	23.6661
			rs77845139	A	G	-0.114993	0.0257186	8.40621e-06	-0.0288679	0.133335	0.828592	19.9888
	Genus	Lachnospiraceae UCG008	rs10741777	T	C	-0.0973842	0.0194791	7.68652e-07	0.0914493	0.134535	0.496668	24.9907
			rs10793103	T	C	-0.0974344	0.0181279	9.34932e-08	0.0999685	0.124002	0.420138	28.8848
			rs10801803	G	A	-0.117029	0.0243085	1.4003e-06	0.280845	0.170434	0.0993896	23.1745
			rs13024781	T	C	-0.0798769	0.0168846	2.29166e-06	0.0168327	0.116028	0.884652	22.3769
			rs57091572	A	G	-0.110443	0.0235801	2.85825e-06	-0.0630158	0.156823	0.687811	21.9343
			rs57254474	G	A	0.0886512	0.0199045	6.92054e-06	-0.403319	0.134397	0.0026914	19.8338
			rs61944774	A	G	0.179838	0.0393797	6.34118e-06	0.0323701	0.248743	0.89646	20.8525
			rs62277846	C	T	0.102292	0.0212319	1.58891e-06	-0.111622	0.142724	0.434167	23.2084
			rs67078837	T	C	-0.0845848	0.0170693	7.68192e-07	-0.0830256	0.114859	0.469772	24.5523
			rs75356640	G	A	0.136523	0.0303128	9.83196e-06	-0.513431	0.212477	0.0156743	20.2814
			rs955844	A	C	0.112064	0.0228369	1.80992e-06	0.170829	0.155687	0.272529	24.0767
	Genus	Ruminococcaceae UCG003	rs10490280	C	T	-0.0672094	0.0143309	4.15547e-06	0.0078334	0.134644	0.953606	21.9914
			rs11243416	T	C	-0.0925653	0.0191203	1.66882e-06	-0.214816	0.194718	0.269934	23.434
			rs11613919	G	T	0.0727604	0.0155716	1.6251e-06	0.00396753	0.155251	0.979612	21.8305
			rs16959793	A	C	-0.062527	0.0131259	2.21707e-06	0.0236599	0.12958	0.85512	22.689
			rs2523124	C	T	0.0546625	0.0120823	5.78376e-06	-0.165586	0.119377	0.165416	20.4653
			rs3013089	G	A	-0.0551473	0.0120346	4.38137e-06	0.146611	0.116844	0.209565	20.9954
			rs4452755	A	C	-0.0634463	0.0134741	3.29337e-06	-0.0705545	0.127833	0.580997	22.1693
			rs4532474	G	A	0.0769231	0.017045	4.82125e-06	-0.25395	0.170181	0.135637	20.3638
			rs646327	G	A	0.0586696	0.0118369	7.83177e-07	-0.0730959	0.114251	0.522314	24.5635
			rs6759615	A	G	0.102523	0.0200204	7.86231e-07	-0.429568	0.216299	0.0470341	26.2202
			rs73341549	T	C	-0.169857	0.0318768	1.50952e-07	0.414873	0.264386	0.116603	28.3894
			rs78720113	A	G	-0.115348	0.0249601	7.59259e-06	0.273155	0.224037	0.222753	21.3534
	Genus	Ruminococcus1	rs10167839	A	G	0.0519509	0.0116306	8.09245e-06	0.0703537	0.121828	0.563612	19.949
			rs11783695	G	T	-0.0734114	0.0161398	4.72683e-06	-0.191156	0.167828	0.254704	20.6857
			rs17781867	C	T	0.0999271	0.0211728	1.96336e-06	0.0438251	0.214779	0.838316	22.2715
			rs3819978	C	T	-0.11504	0.0260137	8.74138e-06	-0.164396	0.252972	0.515782	19.5539
			rs6105066	T	C	-0.0607052	0.013425	5.05918e-06	-0.251499	0.139891	0.0722056	20.4438
			rs6493760	T	C	-0.0535262	0.0115885	3.38361e-06	0.0811145	0.118614	0.494067	21.3313
			rs7117576	A	G	0.0829505	0.0170891	6.47978e-07	0.281065	0.175941	0.110155	23.558
			rs7583465	C	T	0.0527654	0.0112619	2.55611e-06	-0.0250371	0.116421	0.829723	21.949
			rs78572139	G	A	0.125038	0.0279411	5.23106e-06	0.303675	0.243206	0.211799	20.0233
			rs78613526	G	A	0.167497	0.0367639	5.11423e-06	0.632887	0.251157	0.0117393	20.7544
The red font represents SNPs associated with confounders (rs35866622, rs2016057, rs10167839, rs3852931) for which exposures have been determined to be causally related to the outcome.

## Sheet: Supplementary Table S4
Supplementary Table S4 Results of correlated confounders for gut microbiota and hydrocephalus-inclusive SNPs obtained from the PhenoScanner database (P < 1E-05)
SNP	hg38_coordinates	Effect_allele	Other_allele	Trait	efo	Study	PMID	ancestry	year	Beta	SE	P	direction	Sample	n_cases	n_controls	n_studies	unit	Dataset
rs35866622	chr19:48714803	C	T	Mean platelet volume	EFO_0004586	Astle W	27863252	European	2016	0.02303	0.003652	2.86e-10	+	173480	0	173480	2	IVNT	Astle-W_Blood-Cell-Traits_EUR_2016
rs35866622	chr19:48714803	C	T	Platelet count	EFO_0004586	Astle W	27863252	European	2016	-0.01714	0.003681	3.205e-06	-	173480	0	173480	2	IVNT	Astle-W_Blood-Cell-Traits_EUR_2016
rs35866622	chr19:48714803	C	T	Crohns disease	EFO_0000384	IBDGC	26192919	European	2015	-0.1158	0.0238	1.149e-06	-	20883	5956	14927	7	log OR	IBDGC_Chrons-Disease_EUR_2015
rs35866622	chr19:48714803	C	T	Alcohol intake frequency	EFO_0004329	Neale B	UKBB	European	2017	0.02015	0.003577	1.762e-08	+	336965	0	336965	1	-	Neale-B_UKBB_EUR_2017
rs35866622	chr19:48714803	C	T	Alcohol intake versus 10 years previously	EFO_0004329	Neale B	UKBB	European	2017	0.008641	0.001857	3.291e-06	+	313248	0	313248	1	-	Neale-B_UKBB_EUR_2017
rs35866622	chr19:48714803	C	T	Arm fat-free mass left	-	Neale B	UKBB	European	2017	0.007252	0.001555	3.095e-06	+	331159	0	331159	1	IVNT	Neale-B_UKBB_EUR_2017
rs35866622	chr19:48714803	C	T	Arm fat-free mass right	-	Neale B	UKBB	European	2017	0.007574	0.001524	6.673e-07	+	331221	0	331221	1	IVNT	Neale-B_UKBB_EUR_2017
rs35866622	chr19:48714803	C	T	Arm predicted mass left	-	Neale B	UKBB	European	2017	0.007157	0.001549	3.83e-06	+	331146	0	331146	1	IVNT	Neale-B_UKBB_EUR_2017
rs35866622	chr19:48714803	C	T	Arm predicted mass right	-	Neale B	UKBB	European	2017	0.007226	0.001518	1.943e-06	+	331216	0	331216	1	IVNT	Neale-B_UKBB_EUR_2017
rs35866622	chr19:48714803	C	T	Bring up phlegm or sputum/mucus on most days	-	Neale B	UKBB	European	2017	-0.007075	0.001361	2.022e-07	-	83529	6998	76531	1	risk diff	Neale-B_UKBB_EUR_2017
rs35866622	chr19:48714803	C	T	Cholelithiasis	EFO_0004799	Neale B	UKBB	European	2017	-0.002198	0.0003489	2.977e-10	-	337199	6986	330213	1	risk diff	Neale-B_UKBB_EUR_2017
rs35866622	chr19:48714803	C	T	Comparative height size at age 10	-	Neale B	UKBB	European	2017	0.01001	0.00167	2.062e-09	+	332021	0	332021	1	-	Neale-B_UKBB_EUR_2017
rs35866622	chr19:48714803	C	T	Height	EFO_0004339	Neale B	UKBB	European	2017	0.008693	0.001738	5.646e-07	+	336474	0	336474	1	IVNT	Neale-B_UKBB_EUR_2017
rs35866622	chr19:48714803	C	T	Hip circumference	EFO_0005093	Neale B	UKBB	European	2017	0.01087	0.002422	7.096e-06	+	336601	0	336601	1	IVNT	Neale-B_UKBB_EUR_2017
rs35866622	chr19:48714803	C	T	Medication for cholesterol, blood pressure or diabetes: cholesterol lowering medication	EFO_0007056	Neale B	UKBB	European	2017	-0.006917	0.001529	6.091e-06	-	154702	35840	118862	1	risk diff	Neale-B_UKBB_EUR_2017
rs35866622	chr19:48714803	C	T	Mouth or teeth dental problems: dentures	-	Neale B	UKBB	European	2017	-0.00492	0.0009191	8.644e-08	-	336138	56894	279244	1	risk diff	Neale-B_UKBB_EUR_2017
rs35866622	chr19:48714803	C	T	Mouth or teeth dental problems: none of the above	-	Neale B	UKBB	European	2017	0.00581	0.001198	1.246e-06	+	336138	204310	131828	1	risk diff	Neale-B_UKBB_EUR_2017
rs35866622	chr19:48714803	C	T	No treatment with medication for cholesterol, blood pressure, diabetes, or take exogenous hormones	EFO_0007056	Neale B	UKBB	European	2017	0.007063	0.001552	5.341e-06	+	180203	124239	55964	1	risk diff	Neale-B_UKBB_EUR_2017
rs35866622	chr19:48714803	C	T	Number of self-reported non-cancer illnesses	EFO_0009801	Neale B	UKBB	European	2017	-0.009069	0.00202	7.142e-06	-	337159	0	337159	1	-	Neale-B_UKBB_EUR_2017
rs35866622	chr19:48714803	C	T	Peak expiratory flow	EFO_0009718	Neale B	UKBB	European	2017	0.01107	0.002177	3.704e-07	+	307638	0	307638	1	IVNT	Neale-B_UKBB_EUR_2017
rs35866622	chr19:48714803	C	T	Self-reported cholelithiasis or gall stones	EFO_0004799;EFO_0004210	Neale B	UKBB	European	2017	-0.001538	0.0003123	8.441e-07	-	337159	5573	331586	1	risk diff	Neale-B_UKBB_EUR_2017
rs35866622	chr19:48714803	C	T	Self-reported high cholesterol	EFO_0008111	Neale B	UKBB	European	2017	-0.005743	0.0008015	7.745e-13	-	337159	41296	295863	1	risk diff	Neale-B_UKBB_EUR_2017
rs35866622	chr19:48714803	C	T	Self-reported hypertension	EFO_0000537	Neale B	UKBB	European	2017	-0.005533	0.001073	2.514e-07	-	337159	87690	249469	1	risk diff	Neale-B_UKBB_EUR_2017
rs35866622	chr19:48714803	C	T	Sitting height	EFO_0004339	Neale B	UKBB	European	2017	0.01098	0.00189	6.332e-09	+	336172	0	336172	1	IVNT	Neale-B_UKBB_EUR_2017
rs35866622	chr19:48714803	C	T	Sodium in urine	EFO_0009282	Neale B	UKBB	European	2017	0.01336	0.002381	2.036e-08	+	326831	0	326831	1	IVNT	Neale-B_UKBB_EUR_2017
rs35866622	chr19:48714803	C	T	Treatment with cholesterol lowering medication	EFO_0007056	Neale B	UKBB	European	2017	-0.004959	0.001113	8.374e-06	-	180203	22705	157498	1	risk diff	Neale-B_UKBB_EUR_2017
rs35866622	chr19:48714803	C	T	Treatment with simvastatin	EFO_0007056	Neale B	UKBB	European	2017	-0.003547	0.0007754	4.774e-06	-	337159	38492	298667	1	risk diff	Neale-B_UKBB_EUR_2017
rs35866622	chr19:48714803	C	T	Trunk fat-free mass	-	Neale B	UKBB	European	2017	0.007284	0.00154	2.264e-06	+	331030	0	331030	1	IVNT	Neale-B_UKBB_EUR_2017
rs35866622	chr19:48714803	C	T	Trunk predicted mass	-	Neale B	UKBB	European	2017	0.007325	0.001535	1.835e-06	+	330995	0	330995	1	IVNT	Neale-B_UKBB_EUR_2017
rs35866622	chr19:48714803	C	T	Vascular or heart problems diagnosed by doctor: none of the above	-	Neale B	UKBB	European	2017	0.004953	0.001117	9.253e-06	+	336683	236530	100153	1	risk diff	Neale-B_UKBB_EUR_2017
rs35866622	chr19:48714803	C	T	Whole body fat-free mass	-	Neale B	UKBB	European	2017	0.006872	0.001546	8.834e-06	+	331291	0	331291	1	IVNT	Neale-B_UKBB_EUR_2017
rs35866622	chr19:48714803	C	T	Alkaline phosphatase	EFO_0004533	Prins B	28887542	European	2017	0.01	NA	1.367e-09	+	9961	0	9961	1	lu/l	Prins-B_ALKP_EUR_2017
rs2016057	chr15:51813085	A	C	Arm fat mass left	-	Neale B	UKBB	European	2017	0.01258	0.002444	2.644e-07	+	331164	0	331164	1	IVNT	Neale-B_UKBB_EUR_2017
rs2016057	chr15:51813085	A	C	Arm fat mass right	-	Neale B	UKBB	European	2017	0.01282	0.002444	1.553e-07	+	331226	0	331226	1	IVNT	Neale-B_UKBB_EUR_2017
rs2016057	chr15:51813085	A	C	Arm fat percentage left	-	Neale B	UKBB	European	2017	0.009906	0.001888	1.545e-07	+	331198	0	331198	1	IVNT	Neale-B_UKBB_EUR_2017
rs2016057	chr15:51813085	A	C	Arm fat percentage right	-	Neale B	UKBB	European	2017	0.01077	0.001897	1.362e-08	+	331249	0	331249	1	IVNT	Neale-B_UKBB_EUR_2017
rs2016057	chr15:51813085	A	C	Body fat percentage	EFO_0007800	Neale B	UKBB	European	2017	0.008673	0.001912	5.744e-06	+	331117	0	331117	1	IVNT	Neale-B_UKBB_EUR_2017
rs2016057	chr15:51813085	A	C	Body mass index	EFO_0004340	Neale B	UKBB	European	2017	0.0112	0.002467	5.603e-06	+	336107	0	336107	1	IVNT	Neale-B_UKBB_EUR_2017
rs2016057	chr15:51813085	A	C	Hip circumference	EFO_0005093	Neale B	UKBB	European	2017	0.01131	0.002469	4.678e-06	+	336601	0	336601	1	IVNT	Neale-B_UKBB_EUR_2017
rs2016057	chr15:51813085	A	C	Past tobacco smoking	EFO_0006527	Neale B	UKBB	European	2017	0.01455	0.003251	7.602e-06	+	310749	0	310749	1	-	Neale-B_UKBB_EUR_2017
rs2016057	chr15:51813085	A	C	Trunk fat percentage	-	Neale B	UKBB	European	2017	0.01025	0.002292	7.713e-06	+	331113	0	331113	1	IVNT	Neale-B_UKBB_EUR_2017
rs2016057	chr15:51813085	A	C	Whole body fat mass	-	Neale B	UKBB	European	2017	0.01089	0.002433	7.679e-06	+	330762	0	330762	1	IVNT	Neale-B_UKBB_EUR_2017
rs2016057	chr15:51813085	A	C	mDC:%32+; mDC subset (CD32+)	OBA_VT1000783	Roederer M	25772697	European	2015	0.08966	0.0202	9.028e-06	+	440	0	440	1	-	Roederer-M_Immune-System_EUR_2015
rs10167839	chr2:181018152	A	G	Lymphocyte count	EFO_0004586	Astle W	27863252	European	2016	0.03343	0.003827	2.427e-18	+	173480	0	173480	2	IVNT	Astle-W_Blood-Cell-Traits_EUR_2016
rs10167839	chr2:181018152	A	G	Lymphocyte percentage of white cells	EFO_0004586	Astle W	27863252	European	2016	0.01948	0.003787	2.684e-07	+	173480	0	173480	2	IVNT	Astle-W_Blood-Cell-Traits_EUR_2016
rs10167839	chr2:181018152	A	G	Red blood cell count	EFO_0004586	Astle W	27863252	European	2016	-0.02091	0.003777	3.118e-08	-	173480	0	173480	2	IVNT	Astle-W_Blood-Cell-Traits_EUR_2016
rs10167839	chr2:181018152	A	G	White blood cell count	EFO_0004586	Astle W	27863252	European	2016	0.01797	0.003809	2.377e-06	+	173480	0	173480	2	IVNT	Astle-W_Blood-Cell-Traits_EUR_2016
rs10167839	chr2:181018152	A	G	Heel bone mineral density	EFO_0009270	Neale B	UKBB	European	2017	0.02069	0.003298	3.549e-10	+	194398	0	194398	1	IVNT	Neale-B_UKBB_EUR_2017
rs10167839	chr2:181018152	A	G	Past tobacco smoking	EFO_0006527	Neale B	UKBB	European	2017	0.01484	0.003353	9.615e-06	+	310749	0	310749	1	-	Neale-B_UKBB_EUR_2017
rs10167839	chr2:181018152	A	G	Vascular or heart problems diagnosed by doctor: high blood pressure	EFO_0004325	Neale B	UKBB	European	2017	-0.005063	0.001144	9.68e-06	-	336683	91033	245650	1	risk diff	Neale-B_UKBB_EUR_2017
rs10167839	chr2:181018152	A	G	Vascular or heart problems diagnosed by doctor: none of the above	-	Neale B	UKBB	European	2017	0.005921	0.001175	4.703e-07	+	336683	236530	100153	1	risk diff	Neale-B_UKBB_EUR_2017
rs3852931	chr20:55471425	C	T	Body mass index	EFO_0004340	Ng MC	21701570	African	2011	NA	NA	9.68e-06	NA	1715	-	-	-	-	GRASP
URL: http://www.phenoscanner.medschl.cam.ac.uk/

## Sheet: Supplementary Table S5
Supplementary Table S5 Mendelian randomization analysis results between gut microbiota and hydrocephalus
Type of Hydrocephalus/ outcome	Taxa	Gut microbiota	nSNP	Method of MR	Beta	SE	P-value	OR(95%CI)	PFDR
Hydrocephalus (FinnGen)	Class	Melainabacteria	10	MR Egger	0.408789	0.424397	0.363643	1.50 (0.66-3.46)
				Weighted median	0.357461	0.178161	0.0448139	1.43 (1.01-2.03)
				Inverse variance weighted	0.271019	0.13265	0.0410412	1.31 (1.01-1.70)	0.656659
				Simple mode	0.484536	0.309242	0.151593	1.62 (0.89-2.98)
				Weighted mode	0.479171	0.271774	0.11171	1.61 (0.95-2.75)
	Genus	Eggerthella	9	MR Egger	-1.07432	0.571939	0.10241	0.34 (0.11-1.05)
				Weighted median	-0.193477	0.162849	0.234803	0.82 (0.60-1.13)
				Inverse variance weighted	-0.251446	0.126991	0.0477006	0.78 (0.61-1.00)	0.557039
				Simple mode	-0.142992	0.250851	0.584309	0.87 (0.53-1.42)
				Weighted mode	-0.139001	0.2405	0.579188	0.87 (0.54-1.39)
	Genus	Eubacterium ruminantium group	18	MR Egger	0.0923563	0.345894	0.792874	1.10 (0.56-2.16)
				Weighted median	0.324247	0.143552	0.0238993	1.38 (1.04-1.83)
				Inverse variance weighted	0.284541	0.103571	0.00600886	1.33 (1.08-1.63)	0.408943
				Simple mode	0.376844	0.231039	0.121259	1.46 (0.93-2.29)
				Weighted mode	0.361723	0.222643	0.122625	1.44 (0.93-2.22)
	Genus	Flavonifractor	5	MR Egger	0.712753	0.947747	0.506647	2.04 (0.32-13.07)
				Weighted median	0.346575	0.315147	0.271452	1.41 (0.76- 2.62)
				Inverse variance weighted	0.468503	0.237845	0.0488631	1.60 (1.00- 2.55)	0.557039
				Simple mode	0.221684	0.395553	0.605082	1.25 (0.57- 2.71)
				Weighted mode	0.228567	0.412561	0.609078	1.26 (0.56- 2.82)
	Genus	Haemophilus	9	MR Egger	0.406407	0.32346	0.249262	1.50 (0.80-2.83)
				Weighted median	0.312107	0.181373	0.0852862	1.37 (0.96-1.95)
				Inverse variance weighted	0.323458	0.14463	0.0253224	1.38 (1.04-1.83)	0.408943
				Simple mode	0.397178	0.277523	0.190267	1.49 (0.86-2.56)
				Weighted mode	0.300851	0.255171	0.272265	1.35 (0.82-2.23)
	Genus	Lachnospiraceae UCG004	12	MR Egger	1.6842	0.800658	0.0617114	5.39 (1.12-25.88)
				Weighted median	0.771397	0.258892	0.00288612	2.16 (1.30- 3.59)
				Inverse variance weighted	0.522312	0.203378	0.0102235	1.69 (1.13- 2.51)	0.408943
				Simple mode	0.945269	0.549213	0.113193	2.57 (0.88- 7.55)
				Weighted mode	0.911962	0.51747	0.105737	2.49 (0.90- 6.86)
	Genus	Phascolarctobacterium	7	MR Egger	-0.120027	0.980037	0.907295	0.89 (0.13-6.05)
				Weighted median	-0.507318	0.254623	0.0463237	0.60 (0.37-0.99)
				Inverse variance weighted	-0.443778	0.202859	0.0286978	0.64 (0.43-0.95)	0.408943
				Simple mode	-0.556788	0.345461	0.158149	0.57 (0.29-1.13)
				Weighted mode	-0.552115	0.337354	0.152829	0.58 (0.30-1.12)
	Genus	Romboutsia	13	MR Egger	0.859439	0.621356	0.194043	2.36 (0.70-7.98)
				Weighted median	0.579256	0.249198	0.0200999	1.78 (1.10-2.91)
				Inverse variance weighted	0.510331	0.208644	0.0144474	1.67 (1.11-2.51)	0.408943
				Simple mode	0.765316	0.39579	0.0770921	2.15 (0.99-4.67)
				Weighted mode	0.696484	0.372373	0.08601	2.01 (0.97-4.16)
	Genus	Tyzzerella3	12	MR Egger	-0.18425	0.619482	0.772229	0.83 (0.25-2.80)
				Weighted median	-0.261717	0.148882	0.0787676	0.77 (0.57-1.03)
				Inverse variance weighted	-0.263326	0.111491	0.0181832	0.77 (0.62-0.96)	0.408943
				Simple mode	-0.212065	0.232351	0.380974	0.81 (0.51-1.28)
				Weighted mode	-0.219789	0.247635	0.393774	0.80 (0.49-1.30)
Communicating hydrocephalus (FinnGen)	Class	Bacteroidia	13	MR Egger	1.01141	0.664182	0.156028	2.75 (0.75-10.11)
				Weighted median	0.469698	0.45913	0.306299	1.60 (0.65- 3.93)
				Inverse variance weighted	0.689136	0.332258	0.0380702	1.99 (1.04- 3.82)	0.609123
				Simple mode	0.340454	0.759242	0.661845	1.41 (0.32- 6.22)
				Weighted mode	0.340454	0.633726	0.600932	1.41 (0.41- 4.87)
	Genus	Collinsella	9	MR Egger	-1.06949	1.66802	0.541824	0.34 (0.01-9.02)
				Weighted median	-1.1378	0.598959	0.0574822	0.32 (0.10-1.04)
				Inverse variance weighted	-0.916784	0.418419	0.0284472	0.40 (0.18-0.91)	0.824968
				Simple mode	-1.60604	0.896628	0.111035	0.20 (0.03-1.16)
				Weighted mode	-1.59111	0.941574	0.129528	0.20 (0.03-1.29)
	Genus	Dialister	11	MR Egger	1.21385	1.32059	0.381981	3.37 (0.25-44.80)
				Weighted median	0.658881	0.428159	0.123836	1.93 (0.84- 4.47)
				Inverse variance weighted	0.807304	0.321536	0.0120466	2.24 (1.19- 4.21)	0.465803
				Simple mode	0.508074	0.721024	0.497107	1.66 (0.40- 6.83)
				Weighted mode	0.497183	0.686563	0.485563	1.64 (0.43- 6.31)
	Genus	Ruminococcus torques group	6	MR Egger	1.37313	1.62103	0.444662	3.95 (0.16-94.66)
				Weighted median	1.80275	0.769804	0.0191894	6.07 (1.34-27.43)
				Inverse variance weighted	1.85419	0.587985	0.00161341	6.39 (2.02-20.22)	0.187155
				Simple mode	1.80153	0.977841	0.12477	6.06 (0.89-41.19)
				Weighted mode	1.81411	1.03959	0.141424	6.14 (0.80-47.07)
	Order	Bacteroidales	13	MR Egger	1.01141	0.664182	0.156028	2.75 (0.75-10.11)
				Weighted median	0.469698	0.474607	0.322341	1.60 (0.63- 4.05)
				Inverse variance weighted	0.689136	0.332258	0.0380702	1.99 (1.04- 3.82)	0.761403
				Simple mode	0.340454	0.792055	0.674932	1.41 (0.30- 6.64)
				Weighted mode	0.340454	0.63256	0.600269	1.41 (0.41- 4.86)
Normal-pressure hydrocephalus (FinnGen)	Class	Melainabacteria	10	MR Egger	0.774926	0.575691	0.215174	2.17 (0.70-6.71)
				Weighted median	0.514047	0.247302	0.0376522	1.67 (1.03-2.71)
				Inverse variance weighted	0.414948	0.189681	0.0286984	1.51 (1.04-2.20)	0.459174
				Simple mode	0.602007	0.398313	0.164976	1.83 (0.84-3.99)
				Weighted mode	0.602007	0.379497	0.147127	1.83 (0.87-3.84)
	Genus	Adlercreutzia	8	MR Egger	0.317573	1.38185	0.825868	1.37 (0.09-20.61)
				Weighted median	0.679235	0.354539	0.0553868	1.97 (0.98- 3.95)
				Inverse variance weighted	0.677631	0.287288	0.0183382	1.97 (1.12- 3.46)	0.425447
				Simple mode	0.826134	0.634423	0.234061	2.28 (0.66- 7.92)
				Weighted mode	0.711825	0.575813	0.256249	2.04 (0.66- 6.30)
	Genus	Dialister	8	MR Egger	2.53323	1.4177	0.124192	12.59 (0.78-202.74)
				Weighted median	0.993722	0.42843	0.0203708	2.70 (1.17- 6.26)
				Inverse variance weighted	1.08156	0.394108	0.00606359	2.95 (1.36- 6.39)	0.329042
				Simple mode	0.975679	0.580269	0.136565	2.65 (0.85- 8.27)
				Weighted mode	0.925588	0.583768	0.156863	2.52 (0.80- 7.92)
	Genus	Eubacterium eligens	6	MR Egger	-2.40747	1.40935	0.162781	0.09 (0.01-1.43)
				Weighted median	-0.726013	0.502304	0.148355	0.48 (0.18-1.29)
				Inverse variance weighted	-0.976743	0.377238	0.00961997	0.38 (0.18-0.79)	0.329042
				Simple mode	-0.561533	0.724516	0.473355	0.57 (0.14-2.36)
				Weighted mode	-0.601306	0.626286	0.381093	0.55 (0.16-1.87)
	Genus	Eubacterium ruminantium group	18	MR Egger	0.704883	0.560296	0.226423	2.02 (0.67-6.07)
				Weighted median	0.248197	0.226179	0.272491	1.28 (0.82-2.00)
				Inverse variance weighted	0.353624	0.164668	0.0317543	1.42 (1.03-1.97)	0.613916
				Simple mode	0.205112	0.425207	0.635687	1.23 (0.53-2.83)
				Weighted mode	0.147018	0.428685	0.73584	1.16 (0.50-2.68)
	Genus	Gordonibacter	11	MR Egger	-0.829671	0.607584	0.205241	0.44 (0.13-1.44)
				Weighted median	-0.270737	0.198524	0.172646	0.76 (0.52-1.13)
				Inverse variance weighted	-0.400928	0.142607	0.0049323	0.67 (0.51-0.89)	0.329042
				Simple mode	-0.186461	0.343872	0.599528	0.83 (0.42-1.63)
				Weighted mode	-0.202914	0.350435	0.575375	0.82 (0.41-1.62)
	Genus	Ruminococcus1	9	MR Egger	-0.931726	0.778232	0.270181	0.39 (0.09-1.81)
				Weighted median	-0.739704	0.398755	0.0635916	0.48 (0.22-1.04)
				Inverse variance weighted	-0.622931	0.290989	0.032295	0.54 (0.30-0.95)	0.624369
				Simple mode	-0.830856	0.593661	0.19921	0.44 (0.14-1.39)
				Weighted mode	-0.80825	0.58684	0.205725	0.45 (0.14-1.41)
Obstructive hydrocephalus (FinnGen)	Family	Defluviitaleaceae	11	MR Egger	1.14779	1.07141	0.311925	3.15 (0.39-25.73)
				Weighted median	0.747506	0.4074	0.0665323	2.11 (0.95- 4.69)
				Inverse variance weighted	0.808023	0.313867	0.0100412	2.24 (1.21- 4.15)	0.311276
				Simple mode	0.685401	0.608427	0.286255	1.98 (0.60- 6.54)
				Weighted mode	0.685401	0.554056	0.244326	1.98 (0.67- 5.88)
	Genus	Defluviitaleaceae UCG011	9	MR Egger	1.23972	1.26792	0.360766	3.45 (0.29-41.46)
				Weighted median	1.11861	0.460362	0.0151047	3.06 (1.24- 7.55)
				Inverse variance weighted	0.890207	0.351312	0.0112783	2.44 (1.22- 4.85)	0.654144
				Simple mode	1.03521	0.643751	0.146484	2.82 (0.80- 9.94)
				Weighted mode	1.05736	0.645724	0.140165	2.88 (0.81-10.21)
	Genus	Flavonifractor	5	MR Egger	1.84581	2.0103	0.426237	6.33 (0.12-325.70)
				Weighted median	0.84289	0.635148	0.184483	2.32 (0.67- 8.07)
				Inverse variance weighted	1.19888	0.50432	0.0174432	3.32 (1.23-8.91)	0.674471
				Simple mode	0.632186	0.893171	0.518132	1.88 (0.33- 10.84)
				Weighted mode	0.641981	0.861577	0.497597	1.90 (0.35- 10.28)
	Genus	Lachnospiraceae UCG004	12	MR Egger	0.445822	1.6839	0.796574	1.56 (0.06-42.36)
				Weighted median	0.757294	0.568084	0.18251	2.13 (0.70- 6.49)
				Inverse variance weighted	1.14679	0.39617	0.00379541	3.15 (1.45- 6.84)	0.440268
				Simple mode	0.788093	1.03074	0.460603	2.20 (0.29-16.58)
				Weighted mode	0.720171	0.9215	0.45099	2.05 (0.34-12.51)
	Genus	Subdoligranulum	10	MR Egger	2.33064	1.10402	0.0677621	10.28 (1.18-89.52)
				Weighted median	0.874084	0.586948	0.136434	2.40 (0.76- 7.57)
				Inverse variance weighted	0.903822	0.454811	0.0468948	2.47 (1.01- 6.02)	0.901828
				Simple mode	1.49771	1.04736	0.186505	4.47 (0.57-34.83)
				Weighted mode	1.4436	0.889388	0.139007	4.24 (0.74-24.21)
	Phylum	Firmicutes	14	MR Egger	-1.39516	0.834281	0.120317	0.25 (0.05-1.27)
				Weighted median	-1.26778	0.498773	0.0110285	0.28 (0.11-0.75)
				Inverse variance weighted	-1.06534	0.355284	0.00271253	0.34 (0.17-0.69)	0.0244128
				Simple mode	-1.47373	0.843443	0.104152	0.23 (0.04-1.20)
				Weighted mode	-1.30189	0.677636	0.0769033	0.27 (0.07-1.03)
Hydrocephalus (UK Biobank)	Genus	Bilophila	12	MR Egger	-0.144158	2.62387	0.957268	0.87 (0.01-148.21)
				Weighted median	-0.938146	0.742835	0.206616	0.39 (0.09-1.68)
				Inverse variance weighted	-1.19901	0.582462	0.0395396	0.30 (0.10-0.94)	0.718107
				Weighted mode	-1.06579	1.25869	0.415178	0.34 (0.03-4.06)
				Simple mode	-0.712949	1.18311	0.558991	0.49 (0.05-4.98)
	Genus	Clostridium innocuum group	9	MR Egger	0.609349	1.93727	0.762279	1.84 (0.04-81.97)
				Weighted median	0.758717	0.506795	0.13437	2.14 (0.79-5.77)
				Inverse variance weighted	0.910777	0.380694	0.0167382	2.49 (1.18-5.24)	0.459459
				Weighted mode	0.873006	0.774235	0.292181	2.39 (0.52-10.92)
				Simple mode	0.838485	0.752678	0.297626	2.31 (0.53-10.11)
	Genus	Lachnospiraceae UCG008	11	MR Egger	-1.03953	3.01511	0.738185	0.35 (0.00-130.33)
				Weighted median	-0.668928	0.597369	0.262804	0.51 (0.16-1.65)
				Inverse variance weighted	-0.859385	0.425338	0.043334	0.42 (0.18-0.97)	0.718107
				Weighted mode	-0.252663	0.959501	0.797645	0.78 (0.12-5.09)
				Simple mode	-0.228199	0.930938	0.811315	0.80 (0.13-4.94)
	Genus	Ruminococcaceae UCG003	12	MR Egger	-2.55391	1.92268	0.213594	0.08 (0.00-3.37)
				Weighted median	-1.79215	0.810396	0.0270045	0.17 (0.03-0.82)
				Inverse variance weighted	-1.3821	0.579585	0.0170956	0.25 (0.08-0.78)	0.459459
				Weighted mode	-2.42027	1.28649	0.0866461	0.09 (0.01-1.11)
				Simple mode	-2.59804	1.33424	0.0774854	0.07 (0.01-1.02)
	Genus	Ruminococcus1	10	MR Egger	4.41766	1.75067	0.0356189	82.90 (2.68-2563.08)
				Weighted median	2.16559	0.908715	0.017166	8.72 (1.47-51.76)
				Inverse variance weighted	1.97175	0.655802	0.00264161	7.18 (1.99-25.97)	0.306426
				Weighted mode	2.9006	1.39963	0.068099	18.18 (1.17-282.56)
				Simple mode	2.61849	1.50523	0.115925	13.72 (0.72-262.11)
After removing confounding related SNP (rs2016057), Sellimonas (genus) for communicating hydrocephalus turned out to be insignificant (inconsistent beta direction)
P-values with significant causality are in bold.

## Sheet: Supplementary Table S6
Supplementary Table S6 Heterogeneity and pleiotropy tests for MR analysis of gut microbiota and hydrocephalus
Type of Hydrocephalus/ outcome	Taxa/Gut microbiota	Egger intercept analysis			Cochran's Q test
					MR-Egger		IVW
		egger-intercept	SE	P-value	Q_df	P-value	Q_df	P-value
Hydrocephalus (FinnGen)	Class / Melainabacteria	-0.0159709	0.0464572	0.739875	8	0.307892	9	0.387091
	Genus / Eggerthella	0.0925685	0.0627339	0.183565	7	0.929174	8	0.794292
	Genus / Eubacterium ruminantium group	0.0193594	0.0332444	0.568456	16	0.743618	17	0.778851
	Genus / Flavonifractor	-0.0206969	0.077739	0.807307	3	0.697718	4	0.825878
	Genus / Haemophilus	-0.0108771	0.0379389	0.782642	7	0.874252	8	0.921443
	Genus / Lachnospiraceae UCG004	-0.076864	0.051408	0.165741	10	0.39507	11	0.300759
	Genus / Phascolarctobacterium	-0.0282262	0.0835941	0.749335	5	0.973951	6	0.987053
	Genus / genus Romboutsia	-0.0304446	0.0508567	0.561541	11	0.091753	12	0.111015
	Genus / Tyzzerella3	-0.0113585	0.0875291	0.899323	10	0.708528	11	0.783081
Communicating hydrocephalus (FinnGen)	Class / Bacteroidia	-0.0283796	0.050644	0.586456	11	0.470068	12	0.529052
	Genus / Collinsella	0.0110919	0.116748	0.926971	7	0.337301	8	0.437669
	Genus / Dialister	-0.0308066	0.0970584	0.758178	9	0.575197	10	0.658319
	Genus / Ruminococcus torques group	0.0351632	0.110419	0.766075	4	0.85247	5	0.918367
	Order / Bacteroidales	-0.0283796	0.050644	0.586456	11	0.470068	12	0.529052
Normal-pressure hydrocephalus (FinnGen)	Class / Melainabacteria	-0.0417675	0.0630664	0.526408	8	0.511284	9	0.56713
	Genus / Adlercreutzia	0.0325683	0.121838	0.798182	6	0.186105	7	0.260766
	Genus / Dialister	-0.113466	0.106527	0.327788	6	0.115604	7	0.0955756
	Genus / Eubacterium eligens	0.116986	0.111033	0.351496	4	0.566759	5	0.541246
	Genus / Eubacterium ruminantium group	-0.0353568	0.0538191	0.520547	16	0.256965	17	0.287336
	Genus / Gordonibacter	0.0659127	0.0907975	0.48633	9	0.479837	10	0.524846
	Genus / Ruminococcus1	0.027199	0.0635755	0.681634	7	0.488066	8	0.576468
Obstructive hydrocephalus (FinnGen)	Family / Defluviitaleaceae	-0.036223	0.109212	0.747728	9	0.832981	10	0.882659
	Genus / Defluviitaleaceae UCG011	-0.0363946	0.126859	0.782502	7	0.65512	8	0.744461
	Genus / Flavonifractor	-0.0548058	0.16486	0.761433	3	0.550645	4	0.695957
	Genus / Lachnospiraceae UCG004	0.0463326	0.10805	0.677153	10	0.405556	11	0.477515
	Genus / Subdoligranulum	-0.117619	0.0837502	0.197812	8	0.377976	9	0.296192
	Phylum / Firmicutes	0.0294195	0.0673328	0.669924	12	0.492886	13	0.55936
Hydrocephalus (UK Biobank)	Genus / Bilophila	-0.0802373	0.194604	0.688812	10	0.945431	11	0.963299
	Genus / Clostridium innocuum group	0.0391253	0.246554	0.878395	7	0.636106	8	0.733738
	Genus / Lachnospiraceae UCG008	0.0187647	0.308068	0.952761	9	0.0468658	10	0.071594
	Genus / Ruminococcaceae UCG003	0.0900939	0.140949	0.537061	10	0.486171	11	0.539391
	Genus / Ruminococcus1	-0.200825	0.133275	0.170275	8	0.758504	9	0.609873
MR, Mendelian randomization

## Sheet: Supplementary Table S7
Supplementary Table S7 MR-PRESSO analysis for the association between gut microbiota and hydrocephalus
Type of Hydrocephalus/ outcome	Taxa/Gut microbiota	Results of MR-PRESSO								MR-PRESSO (adjusted by outlier)
		MR.Analysis	Causal Estimate	SD	T-stat	P-value	RSSobs	Global test P-value	No.of outlier	Causal Estimate	SD	T-stat	P-value	RSSobs	Global test P-value
Hydrocephalus (FinnGen)	Class / Melainabacteria	RAW	0.271019	0.13265	2.04311	0.0714047	11.7868	0.37	NA
	Genus / Eggerthella	RAW	-0.251446	0.0968132	-2.59723	0.0317541	5.77249	0.78	NA
	Genus / Eubacterium ruminantium group	RAW	0.284541	0.088257	3.22401	0.00498327	13.6921	0.84	NA
	Genus / Flavonifractor	RAW	0.468503	0.145859	3.21203	0.032526	2.35809	0.83	NA
	Genus / Haemophilus	RAW	0.323458	0.0914188	3.5382	0.00763996	3.91233	0.95	NA
	Genus / Lachnospiraceae UCG004	RAW	0.522312	0.203378	2.56818	0.0261351	15.3476	0.31	NA
	Genus / Phascolarctobacterium	RAW	-0.443778	0.0811792	-5.46665	0.00156281	1.29075	0.99	NA
	Genus / genus Romboutsia	RAW	0.510331	0.208644	2.44594	0.0308211	20.9953	0.14	NA
	Genus / Tyzzerella3	RAW	-0.263326	0.0901689	-2.92036	0.0139284	8.65531	0.8	NA
Communicating hydrocephalus (FinnGen)	Class / Bacteroidia	RAW	0.689136	0.31809	2.16648	0.0511158	12.7751	0.58	NA
	Genus / Collinsella	RAW	-0.916783	0.417297	-2.19696	0.0592744	10.1365	0.47	NA
	Genus / Dialister	RAW	0.807304	0.282108	2.86169	0.016908	9.34459	0.63	NA
	Genus / Ruminococcus torques group	RAW	1.85419	0.317026	5.8487	0.00206904	2.13589	0.93	NA
	Order / Bacteroidales	RAW	0.689136	0.31809	2.16648	0.0511158	12.7751	0.61	NA
Normal-pressure hydrocephalus (FinnGen)	Class / Melainabacteria	RAW	0.414948	0.175171	2.36882	0.0419903	9.41274	0.59	NA
	Genus / Adlercreutzia	RAW	0.677631	0.287288	2.35872	0.0504364	11.4659	0.29	NA
	Genus / Dialister	RAW	0.850582	0.408198	2.08375	0.0668575	25.2222	0.025	2	0.789346	0.203509	3.87867	0.00606338	4.19735	0.9
	Genus / Eubacterium eligens	RAW	-0.976743	0.339805	-2.87442	0.0348142	5.52979	0.57	NA
	Genus / Eubacterium ruminantium group	RAW	0.353624	0.164668	2.14749	0.0464673	22.4682	0.33	NA
	Genus / Gordonibacter	RAW	-0.400929	0.135864	-2.95096	0.0145108	11.1552	0.61	NA
	Genus / Ruminococcus1	RAW	-0.622931	0.265005	-2.35064	0.0466345	8.27316	0.63	NA
Obstructive hydrocephalus (FinnGen)	Family / Defluviitaleaceae	RAW	0.808023	0.224699	3.59602	0.00488007	5.88294	0.91	NA
	Genus / Defluviitaleaceae UCG011	RAW	0.890207	0.281104	3.16683	0.0132579	6.06784	0.81	NA
	Genus / Flavonifractor	RAW	1.19888	0.375438	3.1933	0.0331119	3.40261	0.61	NA
	Genus / Lachnospiraceae UCG004	RAW	1.14678	0.388866	2.94905	0.0132319	12.8116	0.46	NA
	Genus / Subdoligranulum	RAW	0.903822	0.454811	1.98725	0.0781421	13.4945	0.26	NA
	Phylum / Firmicutes	RAW	-1.06534	0.335839	-3.17218	0.0073509	13.3652	0.63	NA
Hydrocephalus (UK Biobank)	Genus / Bilophila	RAW	-1.19901	0.360426	-3.32665	0.00675119	5.01016	0.962	NA
	Genus / Clostridium innocuum group	RAW	0.910777	0.307539	2.9615	0.0181046	6.58258	0.766	NA
	Genus / Lachnospiraceae UCG008	RAW	-0.859385	0.556646	-1.54386	0.153653	20.4315	0.106	NA
	Genus / Ruminococcaceae UCG003	RAW	-1.3821	0.549847	-2.51362	0.0288006	11.6937	0.553	NA
	Genus / Ruminococcus1	RAW	1.97175	0.589083	3.34716	0.00856214	9.20448	0.64	NA
MR, Mendelian randomization

## Sheet: Supplementary Table S8
Supplementary Table S8 The Leave-one-out analysis for gut microbiota on hydrocephalus
Type of Hydrocephalus/ outcome	Taxa/Gut microbiota	SNP	Beta	SE	P-value
Hydrocephalus (FinnGen)	Class / Melainabacteria	rs10148250	0.230356	0.140116	0.100167
		rs10738747	0.308959	0.140348	0.0277099
		rs11150282	0.338483	0.137438	0.0137856
		rs113884518	0.259023	0.143426	0.0709243
		rs28678345	0.287711	0.148622	0.052885
		rs367480	0.216792	0.134682	0.107474
		rs4129395	0.263466	0.148877	0.0767786
		rs789069	0.336061	0.133494	0.0118217
		rs79790072	0.257826	0.145963	0.0773323
		rs9864379	0.207468	0.145438	0.153723
		All	0.271019	0.13265	0.0410412
	Genus / Eggerthella	rs112205261	-0.215473	0.136936	0.115596
		rs13070736	-0.261927	0.134449	0.0513966
		rs1784446	-0.2433	0.134606	0.0706849
		rs2223081	-0.293347	0.134857	0.0296121
		rs2240838	-0.295625	0.135737	0.0294116
		rs3851328	-0.22395	0.134329	0.0954804
		rs6430926	-0.27589	0.133949	0.0394313
		rs67490567	-0.258207	0.135175	0.0561113
		rs76663501	-0.196757	0.132355	0.137126
		All	-0.251446	0.126991	0.0477006
	Genus / Eubacterium ruminantium group	rs10131724	0.283923	0.110663	0.0102984
		rs10923018	0.24316	0.106012	0.0218081
		rs11637981	0.280436	0.106079	0.00820171
		rs13025464	0.269185	0.106041	0.0111332
		rs139749	0.276701	0.106632	0.00946146
		rs16891896	0.305981	0.108291	0.0047199
		rs17519472	0.272102	0.106207	0.0104076
		rs209813	0.306153	0.106106	0.00391
		rs2116427	0.315491	0.106586	0.00307659
		rs2229917	0.289594	0.105333	0.00597181
		rs2418654	0.265451	0.106115	0.0123653
		rs2817174	0.284962	0.106011	0.00718737
		rs57340348	0.273219	0.106504	0.0103077
		rs606117	0.279981	0.106195	0.00837717
		rs6676699	0.281526	0.106732	0.00834704
		rs7000472	0.335667	0.106237	0.00157992
		rs72836424	0.271062	0.107325	0.0115492
		rs73139629	0.287806	0.105596	0.00641976
		All	0.284541	0.103571	0.00600886
	Genus / Flavonifractor	rs114873521	0.357042	0.267442	0.181868
		rs11811696	0.543008	0.264093	0.0397709
		rs12030302	0.404386	0.269706	0.133781
		rs34066017	0.526991	0.262071	0.0443385
		rs806808	0.505425	0.266479	0.0578705
		All	0.468503	0.237845	0.0488631
	Genus / Haemophilus	rs10781340	0.314349	0.149715	0.0357597
		rs111582866	0.343261	0.15113	0.0231293
		rs35509	0.309976	0.147936	0.0361412
		rs4822728	0.29546	0.151272	0.0507991
		rs76022354	0.326521	0.160686	0.0421488
		rs78909003	0.349413	0.163181	0.0322532
		rs9328464	0.380904	0.151541	0.011953
		rs9382510	0.32108	0.153764	0.0367857
		rs9895850	0.273724	0.153329	0.0742291
		All	0.323458	0.14463	0.0253224
	Genus / Lachnospiraceae UCG004	rs11128180	0.587551	0.21206	0.00559387
		rs12072562	0.446539	0.204712	0.0291609
		rs12673420	0.498177	0.222109	0.0249006
		rs12747809	0.479558	0.219162	0.028659
		rs12894272	0.426916	0.198918	0.0318581
		rs233486	0.495226	0.221522	0.0253808
		rs2444793	0.601964	0.204226	0.00320317
		rs2726805	0.61136	0.201309	0.00239006
		rs2882478	0.495191	0.22255	0.0260761
		rs35182105	0.478746	0.215633	0.0264063
		rs6656451	0.596096	0.208378	0.00422777
		rs7629954	0.549613	0.216663	0.0111896
		All	0.522312	0.203378	0.0102235
	Genus / Phascolarctobacterium	rs12618201	-0.42257	0.218468	0.0530827
		rs1264476	-0.441367	0.216411	0.0414015
		rs56069061	-0.468651	0.213971	0.0285054
		rs56157888	-0.429646	0.228409	0.0599669
		rs74540770	-0.415562	0.219349	0.0581554
		rs75882962	-0.510412	0.218708	0.0196085
		rs7982713	-0.415738	0.21928	0.0579699
		All	-0.443778	0.202859	0.0286978
	Genus / genus Romboutsia	rs10279978	0.502579	0.226919	0.0267744
		rs11221428	0.475608	0.225426	0.034874
		rs16843578	0.492814	0.220107	0.0251574
		rs28603357	0.496705	0.227094	0.0287263
		rs34302036	0.558352	0.219237	0.0108716
		rs61841503	0.47164	0.225482	0.0364653
		rs62504452	0.472561	0.21924	0.0311264
		rs7109293	0.527147	0.226795	0.0201076
		rs75200530	0.503442	0.229322	0.0281387
		rs75987356	0.597986	0.217754	0.00602982
		rs77702691	0.379545	0.174867	0.0299702
		rs9389266	0.595437	0.205189	0.00370908
		rs9567264	0.565747	0.217208	0.00919733
		All	0.510331	0.208644	0.0144474
	Genus / Tyzzerella3	rs10898797	-0.266489	0.114962	0.0204454
		rs112102233	-0.284807	0.116613	0.0145932
		rs1232220	-0.273132	0.11599	0.0185335
		rs17706273	-0.312606	0.11482	0.00647771
		rs191093	-0.261479	0.117416	0.0259518
		rs4904512	-0.282923	0.115221	0.0140698
		rs55799124	-0.263708	0.117778	0.0251544
		rs67476743	-0.191185	0.120209	0.111736
		rs7019909	-0.262179	0.116909	0.024923
		rs7333521	-0.240111	0.114653	0.0362382
		rs75091807	-0.271665	0.11622	0.0194125
		rs7561370	-0.243768	0.116931	0.0370947
		All	-0.263326	0.111491	0.0181832
Hydrocephalus (UK Biobank)	Genus / Bilophila	rs11069458	-1.27213	0.6028	0.0348261
		rs1241171	-1.35058	0.607989	0.0263249
		rs1571225	-1.04752	0.608973	0.0854062
		rs1969927	-1.033	0.607166	0.0888774
		rs3827020	-1.35775	0.60761	0.0254457
		rs4798126	-1.22494	0.603809	0.0424903
		rs542415	-1.22368	0.609133	0.0445496
		rs60178956	-1.14332	0.605818	0.0591291
		rs6793291	-1.12682	0.617243	0.0679147
		rs72676854	-1.22363	0.609403	0.044652
		rs7802841	-1.0733	0.613923	0.0804169
		rs9899990	-1.30528	0.606899	0.0314967
		All	-1.19901	0.582462	0.0395396
	Genus / Clostridium innocuum group	rs10074000	0.929753	0.403627	0.021251
		rs10506058	0.831968	0.402715	0.038838
		rs1942371	0.957981	0.402181	0.0172207
		rs40656	0.829716	0.405588	0.040785
		rs4869133	0.92938	0.403316	0.0212031
		rs61267978	1.13057	0.403404	0.00506959
		rs6577484	0.73267	0.403072	0.069108
		rs6890185	0.862844	0.407222	0.0341027
		rs77845139	0.990487	0.403037	0.0139885
		All	0.910777	0.380694	0.0167382
	Genus / Lachnospiraceae UCG008	rs10741777	-0.851042	0.616647	0.167552
		rs10793103	-0.838434	0.622203	0.177811
		rs10801803	-0.715738	0.591193	0.226023
		rs13024781	-0.920217	0.609733	0.131245
		rs57091572	-1.00034	0.594656	0.0925274
		rs57254474	-0.544099	0.483096	0.260049
		rs61944774	-0.96794	0.605305	0.1098
		rs62277846	-0.835635	0.615533	0.174597
		rs67078837	-1.05965	0.579926	0.0676663
		rs75356640	-0.625193	0.538962	0.246051
		rs955844	-1.10594	0.554829	0.0462296
		All	-0.859385	0.556646	0.122621
	Genus / Ruminococcaceae UCG003	rs10490280	-1.49771	0.605478	0.0133762
		rs11243416	-1.68629	0.602922	0.00516016
		rs11613919	-1.49655	0.602228	0.0129545
		rs16959793	-1.46727	0.603674	0.0150751
		rs2523124	-1.2573	0.601141	0.036481
		rs3013089	-1.27887	0.602568	0.0338077
		rs4452755	-1.60711	0.605164	0.00791531
		rs4532474	-1.24068	0.60056	0.0388411
		rs646327	-1.39534	0.607097	0.0215398
		rs6759615	-1.1529	0.602777	0.0557929
		rs73341549	-1.21141	0.624493	0.0523995
		rs78720113	-1.28572	0.607252	0.0342359
		All	-1.3821	0.579585	0.0170956
	Genus / Ruminococcus1	rs10167839	2.02414	0.683055	0.0030429
		rs11783695	1.91507	0.684573	0.0051505
		rs17781867	2.12914	0.688639	0.00198944
		rs3819978	2.02474	0.687067	0.0032095
		rs6105066	1.78042	0.684088	0.00925155
		rs6493760	2.30648	0.686555	0.000780857
		rs7117576	1.82202	0.689592	0.00823775
		rs7583465	2.20881	0.686843	0.00130041
		rs78572139	1.91315	0.69659	0.00602436
		rs78613526	1.54442	0.729245	0.0341891
		All	1.97175	0.655802	0.00264161
Communicating hydrocephalus (FinnGen)	Class / Bacteroidia	rs11146701	0.545031	0.341584	0.110578
		rs17343978	0.693215	0.341462	0.0423429
		rs2032750	0.774144	0.344266	0.0245328
		rs2363574	0.795371	0.372926	0.0329421
		rs4916508	0.770199	0.342111	0.0243658
		rs55773148	0.621002	0.346355	0.0729783
		rs62531359	0.704782	0.344526	0.0407903
		rs62575403	0.709106	0.347446	0.0412598
		rs72706335	0.530839	0.356093	0.136033
		rs73975615	0.686755	0.337798	0.042049
		rs7631304	0.752194	0.34199	0.0278449
		rs79585701	0.584494	0.341578	0.0870515
		rs929878	0.797013	0.34168	0.0196678
		All	0.689136	0.332258	0.0380702
	Genus / Collinsella	rs10890671	-0.745138	0.445996	0.0947756
		rs11597285	-0.893091	0.474357	0.0597354
		rs1496626	-0.823429	0.457078	0.0716227
		rs149807560	-1.00088	0.465548	0.0315639
		rs2103510	-0.820384	0.458955	0.0738559
		rs62448871	-1.23892	0.446221	0.00549516
		rs73052258	-0.890367	0.470552	0.0584677
		rs75672793	-1.06438	0.437355	0.0149467
		rs9541268	-0.771426	0.451556	0.0875675
		All	-0.916784	0.418419	0.0284472
	Genus / Dialister	rs10138457	0.630125	0.34095	0.0645815
		rs10938938	0.900801	0.334838	0.00713961
		rs11071887	0.86203	0.33832	0.0108352
		rs11166701	0.807021	0.34033	0.017726
		rs2314294	0.85295	0.336363	0.0112191
		rs2435610	0.769954	0.334587	0.02138
		rs4747450	0.714355	0.334767	0.0328519
		rs4753063	0.961605	0.336702	0.00429086
		rs75416973	0.790217	0.337369	0.0191657
		rs764177	0.725042	0.335953	0.030915
		rs76680460	0.864042	0.339573	0.0109435
		All	0.807304	0.321536	0.0120466
	Genus / Ruminococcus torques group	rs10904297	1.86834	0.652153	0.00417164
		rs10967781	1.86301	0.64823	0.00405308
		rs12434631	1.82581	0.646529	0.00474259
		rs1475330	1.59734	0.642946	0.0129766
		rs4073731	2.10296	0.653396	0.0012886
		rs77034621	1.87448	0.622874	0.00261756
		All	1.85419	0.587985	0.00161341
	Order / Bacteroidales	rs11146701	0.545031	0.341584	0.110578
		rs17343978	0.693215	0.341462	0.0423429
		rs2032750	0.774144	0.344266	0.0245328
		rs2363574	0.795371	0.372926	0.0329421
		rs4916508	0.770199	0.342111	0.0243658
		rs55773148	0.621002	0.346355	0.0729783
		rs62531359	0.704782	0.344526	0.0407903
		rs62575403	0.709106	0.347446	0.0412598
		rs72706335	0.530839	0.356093	0.136033
		rs73975615	0.686755	0.337798	0.042049
		rs7631304	0.752194	0.34199	0.0278449
		rs79585701	0.584494	0.341578	0.0870515
		rs929878	0.797013	0.34168	0.0196678
		All	0.689136	0.332258	0.0380702
Normal-pressure hydrocephalus (FinnGen)	Class / Melainabacteria	rs10148250	0.355893	0.19915	0.0739282
		rs10738747	0.527847	0.198692	0.00789295
		rs11150282	0.473966	0.20254	0.0192782
		rs113884518	0.400323	0.194927	0.0400043
		rs28678345	0.400866	0.201816	0.0470014
		rs367480	0.411876	0.198513	0.0380052
		rs4129395	0.331457	0.200984	0.0991132
		rs789069	0.470434	0.196783	0.0168201
		rs79790072	0.408021	0.198039	0.039369
		rs9864379	0.362976	0.208961	0.0823782
		All	0.414948	0.189681	0.0286984
	Genus / Adlercreutzia	rs11604400	0.754931	0.310022	0.0148882
		rs13231526	0.670152	0.336507	0.0464268
		rs2717140	0.606903	0.321398	0.0589824
		rs55719207	0.567513	0.301777	0.0600303
		rs6664405	0.774835	0.305458	0.0111925
		rs7680684	0.681637	0.337627	0.0434967
		rs9490822	0.850066	0.273575	0.0018884
		rs9915817	0.51398	0.271826	0.0586454
		All	0.677631	0.287288	0.0183382
	Genus / Dialister	rs10138457	0.736615	0.320095	0.0213782
		rs10938938	1.22784	0.411959	0.00287785
		rs11071887	1.07005	0.456107	0.0189734
		rs11166701	1.25125	0.422988	0.00309533
		rs2314294	1.09361	0.452798	0.0157251
		rs4753063	1.16007	0.443893	0.00896472
		rs764177	1.01973	0.445892	0.0221996
		rs76680460	1.09379	0.459194	0.0172201
		All	1.08156	0.394108	0.00606359
	Genus / Eubacterium eligens	rs182318	-0.832632	0.399338	0.0370664
		rs2200429	-1.06867	0.410197	0.00918075
		rs265534	-1.16345	0.414258	0.00497688
		rs4583233	-1.05193	0.420672	0.0123987
		rs56080211	-0.994736	0.432548	0.0214646
		rs6923695	-0.76906	0.40715	0.0589074
		All	-0.976743	0.377238	0.00961997
	Genus / Eubacterium ruminantium group	rs10131724	0.250531	0.165633	0.130389
		rs10923018	0.28568	0.156392	0.0677459
		rs11637981	0.368729	0.17297	0.0330279
		rs13025464	0.332139	0.172	0.0534783
		rs139749	0.437406	0.157292	0.00542155
		rs16891896	0.34987	0.177434	0.0486288
		rs17519472	0.331809	0.172346	0.0541976
		rs209813	0.379391	0.171336	0.0268075
		rs2116427	0.397023	0.168559	0.0185031
		rs2229917	0.339666	0.171541	0.0476944
		rs2418654	0.330316	0.171839	0.0545754
		rs2817174	0.311849	0.166749	0.0614604
		rs57340348	0.38908	0.170367	0.0223845
		rs606117	0.361136	0.173824	0.0377468
		rs6676699	0.368309	0.174226	0.0345173
		rs7000472	0.40125	0.16572	0.015467
		rs72836424	0.379253	0.174244	0.0295132
		rs73139629	0.346254	0.172806	0.0451007
		All	0.353624	0.164668	0.0317543
	Genus / Gordonibacter	rs13412653	-0.456304	0.14897	0.00219082
		rs16955299	-0.388017	0.150741	0.010051
		rs322296	-0.414243	0.147609	0.00501053
		rs35042269	-0.376573	0.150285	0.0122201
		rs3765837	-0.356237	0.148267	0.0162757
		rs4596722	-0.418587	0.148793	0.00490491
		rs71545975	-0.307982	0.151653	0.0422725
		rs72714787	-0.468453	0.151706	0.0020157
		rs72939513	-0.438064	0.14762	0.00300221
		rs7294633	-0.416476	0.150328	0.00559804
		rs768830	-0.36719	0.149539	0.0140696
		All	-0.400928	0.142607	0.0049323
	Genus / Ruminococcus1	rs11783695	-0.606492	0.305497	0.0471155
		rs17781867	-0.583787	0.303609	0.0545017
		rs3819978	-0.557929	0.310159	0.0720423
		rs6105066	-0.749443	0.305642	0.0142054
		rs6493760	-0.479373	0.304067	0.114901
		rs7117576	-0.660909	0.302066	0.0286725
		rs7583465	-0.712287	0.304798	0.0194435
		rs78572139	-0.732128	0.322611	0.023245
		rs78613526	-0.524439	0.321603	0.102953
		All	-0.622931	0.290989	0.032295
Obstructive hydrocephalus (FinnGen)	Family / Defluviitaleaceae	rs112893842	0.82096	0.325675	0.0117089
		rs1582238	0.847929	0.332117	0.0106767
		rs17051335	0.816535	0.334833	0.014743
		rs1908593	0.813435	0.328433	0.0132598
		rs4344384	0.815668	0.329115	0.0131986
		rs4677103	0.773249	0.330556	0.019323
		rs540220	0.84359	0.328873	0.0103148
		rs55658617	0.781139	0.3266	0.0167691
		rs72731813	0.732696	0.326391	0.0247782
		rs9608282	0.934775	0.32106	0.00359665
		rs9725395	0.697907	0.338405	0.0391749
		All	0.808023	0.313867	0.0100412
	Genus / Defluviitaleaceae UCG011	rs112893842	0.918078	0.369122	0.0128754
		rs1582238	0.955333	0.37772	0.011432
		rs2892880	0.861072	0.37323	0.0210502
		rs4344384	0.91197	0.373589	0.0146423
		rs4677103	0.857024	0.375243	0.0223764
		rs55658617	0.863491	0.368806	0.019216
		rs72731813	0.802642	0.368545	0.0294162
		rs9608282	1.06249	0.362097	0.00334327
		rs9725395	0.763785	0.386793	0.0483069
		All	0.890207	0.351312	0.0112783
	Genus / Flavonifractor	rs114873521	0.988002	0.566996	0.0814172
		rs11811696	1.39663	0.559906	0.0126171
		rs12030302	1.28943	0.571909	0.0241584
		rs34066017	0.97205	0.555727	0.0802647
		rs806808	1.35309	0.565119	0.0166498
		All	1.19888	0.50432	0.0174432
	Genus / Lachnospiraceae UCG004	rs11128180	0.587551	0.21206	0.00559387
		rs12072562	0.446539	0.204712	0.0291609
		rs12673420	0.498177	0.222109	0.0249006
		rs12747809	0.479558	0.219162	0.028659
		rs12894272	0.426916	0.198918	0.0318581
		rs233486	0.495226	0.221522	0.0253808
		rs2444793	0.601964	0.204226	0.00320317
		rs2726805	0.61136	0.201309	0.00239006
		rs2882478	0.495191	0.22255	0.0260761
		rs35182105	0.478746	0.215633	0.0264063
		rs6656451	0.596096	0.208378	0.00422777
		rs7629954	0.549613	0.216663	0.0111896
		All	0.522312	0.203378	0.0102235
	Genus / Subdoligranulum	rs10065321	0.0586805	0.20539	0.775106
		rs10497836	0.0646804	0.202884	0.749875
		rs1667315	0.130093	0.204258	0.524187
		rs2114677	0.114803	0.21247	0.588971
		rs2171249	0.127291	0.20703	0.538657
		rs3761728	0.191675	0.204222	0.347956
		rs4347804	0.0778593	0.208386	0.708679
		rs6555306	0.18131	0.20592	0.378596
		rs75158211	0.19363	0.20571	0.346563
		rs76528319	0.170725	0.220154	0.438057
		All	0.130675	0.196831	0.506757
	phylum / Firmicutes	rs112334273	-1.26153	0.369004	0.000629113
		rs2273429	-1.03244	0.363268	0.00448195
		rs2332027	-0.965859	0.364606	0.00807193
		rs2547978	-1.09196	0.363915	0.00269446
		rs3792064	-1.02434	0.3619	0.00464835
		rs4750583	-0.957181	0.36517	0.00876224
		rs56199908	-1.00879	0.388215	0.00936213
		rs6814436	-1.11349	0.364882	0.00227584
		rs6815608	-1.14816	0.375554	0.00223378
		rs7247191	-1.13285	0.363094	0.0018086
		rs72738886	-1.16511	0.364057	0.00137265
		rs72771021	-0.911496	0.378125	0.0159278
		rs8085381	-1.04472	0.365989	0.00431028
		rs992074	-1.04709	0.37706	0.00548637
		All	-1.06534	0.355284	0.00271253

## Sheet: Supplementary Table S9
Supplementary Table S9 Instrumental variables used in reverse MR analysis of the association between hydrocephalus and selected gut microbiota (P < 1E-05)
Type of hydrocephalus	Taxa/Gut microbiota	SNP	Effect_allele	Other_allele	Hydrocephalus/Exposure			Gut micriobiota/Outcome			R2	F Statistics
					Beta	SE	P-value	Beta	SE	P-value
Hydrocephalus (FinnGen)	Class / Melainabacteria	rs1149662	A	G	0.216793	0.0476233	5.30762e-06	-7.29642e-05	0.0281356	0.965182	5.88823e-05	20.7228
		rs11703407	T	C	0.180803	0.0360633	5.34527e-07	0.00818254	0.0196968	0.655454	7.1418e-05	25.1349
		rs11730615	G	T	0.242015	0.042141	9.30186e-09	-0.0413909	0.0265772	0.107794	9.37115e-05	32.9817
		rs12893238	G	A	0.155262	0.0348479	8.37279e-06	0.0162582	0.018509	0.390801	5.64042e-05	19.8506
		rs17648108	C	T	0.157563	0.0356303	9.7726e-06	-0.0185547	0.0203009	0.335022	5.55653e-05	19.5554
		rs1790635	A	G	-0.16853	0.0373125	6.28102e-06	0.00489851	0.0198401	0.731698	5.79668e-05	20.4006
		rs2300350	C	T	-0.174865	0.0354265	7.97499e-07	0.00464004	0.0191834	0.818287	6.92274e-05	24.3639
		rs2474752	G	A	-0.178753	0.0372869	1.6349e-06	-0.00626361	0.0198659	0.744247	6.53017e-05	22.9822
		rs4128399	C	T	0.200382	0.040415	7.1182e-07	-0.00632849	0.0269374	0.81259	6.9849e-05	24.5827
		rs4148988	C	T	-0.179629	0.0377758	1.98317e-06	0.0204292	0.0198399	0.299924	6.42475e-05	22.6112
		rs4959247	C	T	-0.194307	0.0423583	4.49169e-06	0.0111077	0.0215042	0.643707	5.97905e-05	21.0425
		rs540665	A	T	0.185078	0.0413697	7.68599e-06	0.0119131	0.0201701	0.54935	5.68694e-05	20.0144
		rs6430414	G	A	-0.180827	0.0391163	3.78573e-06	0.00643918	0.0229338	0.822696	6.07216e-05	21.3702
		rs72659290	C	T	0.232172	0.0502718	3.86839e-06	-0.0543833	0.0300208	0.0605759	6.06042e-05	21.3289
		rs72729012	A	G	-0.290228	0.0599528	1.2922e-06	-0.0135317	0.0296864	0.655173	6.6587e-05	23.4346
		rs73400257	A	G	-0.366088	0.080719	5.75109e-06	0.00229856	0.0329495	0.968879	5.84457e-05	20.5692
		rs7804041	T	C	-0.173383	0.0370331	2.84309e-06	-0.0037628	0.0190815	0.827433	6.22823e-05	21.9195
		rs8138217	T	C	-0.18445	0.0356993	2.38194e-07	0.0209999	0.0194936	0.262883	7.58514e-05	26.6953
	Genus / Eggerthella	rs1149662	A	G	0.216793	0.0476233	5.30762e-06	0.0288683	0.0302442	0.315001	5.88823e-05	20.7228
		rs11703407	T	C	0.180803	0.0360633	5.34527e-07	0.0152638	0.0211845	0.487265	7.1418e-05	25.1349
		rs11730615	G	T	0.242015	0.042141	9.30186e-09	0.00875288	0.0293883	0.685248	9.37115e-05	32.9817
		rs12893238	G	A	0.155262	0.0348479	8.37279e-06	0.00972012	0.0197981	0.619836	5.64042e-05	19.8506
		rs17648108	C	T	0.157563	0.0356303	9.7726e-06	-0.0100967	0.0219067	0.606982	5.55653e-05	19.5554
		rs1790635	A	G	-0.16853	0.0373125	6.28102e-06	0.040514	0.0210964	0.0560583	5.79668e-05	20.4006
		rs2300350	C	T	-0.174865	0.0354265	7.97499e-07	-0.0223156	0.0197449	0.260531	6.92274e-05	24.3639
		rs2474752	G	A	-0.178753	0.0372869	1.6349e-06	0.0275115	0.0203698	0.18209	6.53017e-05	22.9822
		rs4128399	C	T	0.200382	0.040415	7.1182e-07	0.0302389	0.0282581	0.326295	6.9849e-05	24.5827
		rs4148988	C	T	-0.179629	0.0377758	1.98317e-06	0.0486119	0.0211894	0.0220923	6.42475e-05	22.6112
		rs4959247	C	T	-0.194307	0.0423583	4.49169e-06	0.00989025	0.0234204	0.676834	5.97905e-05	21.0425
		rs540665	A	T	0.185078	0.0413697	7.68599e-06	-0.019544	0.021582	0.361976	5.68694e-05	20.0144
		rs6430414	G	A	-0.180827	0.0391163	3.78573e-06	0.052411	0.0237592	0.0299944	6.07216e-05	21.3702
		rs72659290	C	T	0.232172	0.0502718	3.86839e-06	-0.0201853	0.0326194	0.486371	6.06042e-05	21.3289
		rs72729012	A	G	-0.290228	0.0599528	1.2922e-06	-0.0123766	0.0315354	0.716201	6.6587e-05	23.4346
		rs73400257	A	G	-0.366088	0.080719	5.75109e-06	-0.0305782	0.0341367	0.468328	5.84457e-05	20.5692
		rs7804041	T	C	-0.173383	0.0370331	2.84309e-06	-0.0275334	0.0202774	0.177798	6.22823e-05	21.9195
		rs8138217	T	C	-0.18445	0.0356993	2.38194e-07	-0.0285084	0.0202463	0.152074	7.58514e-05	26.6953
	Genus / Eubacterium ruminantium group	rs1149662	A	G	0.216793	0.0476233	5.30762e-06	0.0392071	0.0242166	0.109035	5.88823e-05	20.7228
		rs11703407	T	C	0.180803	0.0360633	5.34527e-07	-0.000357595	0.0171847	0.970679	7.1418e-05	25.1349
		rs11730615	G	T	0.242015	0.042141	9.30186e-09	-0.0375652	0.0235258	0.102813	9.37115e-05	32.9817
		rs12893238	G	A	0.155262	0.0348479	8.37279e-06	0.00802389	0.0161562	0.604777	5.64042e-05	19.8506
		rs17648108	C	T	0.157563	0.0356303	9.7726e-06	-0.00724716	0.017601	0.696229	5.55653e-05	19.5554
		rs1790635	A	G	-0.16853	0.0373125	6.28102e-06	-0.000452413	0.0172267	0.944676	5.79668e-05	20.4006
		rs2300350	C	T	-0.174865	0.0354265	7.97499e-07	0.0126641	0.0165719	0.449967	6.92274e-05	24.3639
		rs2474752	G	A	-0.178753	0.0372869	1.6349e-06	0.015979	0.0170989	0.346707	6.53017e-05	22.9822
		rs4128399	C	T	0.200382	0.040415	7.1182e-07	0.0160913	0.0237499	0.481444	6.9849e-05	24.5827
		rs4148988	C	T	-0.179629	0.0377758	1.98317e-06	-0.0117097	0.0173303	0.481062	6.42475e-05	22.6112
		rs4959247	C	T	-0.194307	0.0423583	4.49169e-06	-0.0274176	0.0192451	0.172497	5.97905e-05	21.0425
		rs540665	A	T	0.185078	0.0413697	7.68599e-06	0.0420821	0.0176818	0.0154999	5.68694e-05	20.0144
		rs6430414	G	A	-0.180827	0.0391163	3.78573e-06	-0.00923595	0.0201031	0.682545	6.07216e-05	21.3702
		rs72659290	C	T	0.232172	0.0502718	3.86839e-06	-0.0524898	0.026625	0.0396524	6.06042e-05	21.3289
		rs72729012	A	G	-0.290228	0.0599528	1.2922e-06	0.0370076	0.0267143	0.182928	6.6587e-05	23.4346
		rs73400257	A	G	-0.366088	0.080719	5.75109e-06	0.0330182	0.027375	0.263278	5.84457e-05	20.5692
		rs7804041	T	C	-0.173383	0.0370331	2.84309e-06	0.038821	0.0165862	0.0192398	6.22823e-05	21.9195
		rs8138217	T	C	-0.18445	0.0356993	2.38194e-07	0.00205911	0.0170201	0.990019	7.58514e-05	26.6953
	Genus / Flavonifractor	rs1149662	A	G	0.216793	0.0476233	5.30762e-06	0.000966911	0.0207124	0.964257	5.88823e-05	20.7228
		rs11703407	T	C	0.180803	0.0360633	5.34527e-07	0.0198689	0.0145826	0.174611	7.1418e-05	25.1349
		rs11730615	G	T	0.242015	0.042141	9.30186e-09	-0.045423	0.019988	0.0193477	9.37115e-05	32.9817
		rs12893238	G	A	0.155262	0.0348479	8.37279e-06	-0.00215677	0.0136804	0.881576	5.64042e-05	19.8506
		rs17648108	C	T	0.157563	0.0356303	9.7726e-06	-0.00556403	0.0149802	0.711713	5.55653e-05	19.5554
		rs1790635	A	G	-0.16853	0.0373125	6.28102e-06	-0.00531948	0.0145748	0.726425	5.79668e-05	20.4006
		rs2300350	C	T	-0.174865	0.0354265	7.97499e-07	-0.0109606	0.013779	0.426165	6.92274e-05	24.3639
		rs2474752	G	A	-0.178753	0.0372869	1.6349e-06	0.00352815	0.0142314	0.798322	6.53017e-05	22.9822
		rs4128399	C	T	0.200382	0.040415	7.1182e-07	0.00524484	0.0197486	0.69697	6.9849e-05	24.5827
		rs4148988	C	T	-0.179629	0.0377758	1.98317e-06	0.0110673	0.0146856	0.459069	6.42475e-05	22.6112
		rs4959247	C	T	-0.194307	0.0423583	4.49169e-06	-0.000261265	0.0162541	0.97698	5.97905e-05	21.0425
		rs540665	A	T	0.185078	0.0413697	7.68599e-06	0.0134032	0.0149639	0.360194	5.68694e-05	20.0144
		rs6430414	G	A	-0.180827	0.0391163	3.78573e-06	-0.0115635	0.0166731	0.473077	6.07216e-05	21.3702
		rs72659290	C	T	0.232172	0.0502718	3.86839e-06	-0.00586557	0.0225309	0.757567	6.06042e-05	21.3289
		rs72729012	A	G	-0.290228	0.0599528	1.2922e-06	-0.0259728	0.0222726	0.208676	6.6587e-05	23.4346
		rs73400257	A	G	-0.366088	0.080719	5.75109e-06	0.0202661	0.0234208	0.552399	5.84457e-05	20.5692
		rs7804041	T	C	-0.173383	0.0370331	2.84309e-06	-0.0245198	0.0140332	0.0843063	6.22823e-05	21.9195
		rs8138217	T	C	-0.18445	0.0356993	2.38194e-07	-0.00692111	0.0141448	0.622839	7.58514e-05	26.6953
		rs9894538	C	T	-0.479214	0.107963	9.05024e-06	0.0589734	0.0471658	0.216751	5.59813e-05	19.7018
	Genus / Haemophilus	rs1149662	A	G	0.216793	0.0476233	5.30762e-06	0.00527034	0.0223789	0.816947	5.88823e-05	20.7228
		rs11703407	T	C	0.180803	0.0360633	5.34527e-07	-0.0255901	0.0158722	0.109369	7.1418e-05	25.1349
		rs11730615	G	T	0.242015	0.042141	9.30186e-09	-0.00209092	0.0215323	0.969207	9.37115e-05	32.9817
		rs12893238	G	A	0.155262	0.0348479	8.37279e-06	0.0104675	0.0148906	0.484796	5.64042e-05	19.8506
		rs17648108	C	T	0.157563	0.0356303	9.7726e-06	0.00532077	0.0162199	0.734368	5.55653e-05	19.5554
		rs1790635	A	G	-0.16853	0.0373125	6.28102e-06	0.000262354	0.0158426	0.991676	5.79668e-05	20.4006
		rs2300350	C	T	-0.174865	0.0354265	7.97499e-07	0.0184841	0.0150371	0.218159	6.92274e-05	24.3639
		rs2474752	G	A	-0.178753	0.0372869	1.6349e-06	-0.0154165	0.0155097	0.327563	6.53017e-05	22.9822
		rs4128399	C	T	0.200382	0.040415	7.1182e-07	0.0170593	0.0215632	0.421453	6.9849e-05	24.5827
		rs4148988	C	T	-0.179629	0.0377758	1.98317e-06	-0.000643674	0.0160178	0.941155	6.42475e-05	22.6112
		rs4959247	C	T	-0.194307	0.0423583	4.49169e-06	0.0108699	0.0177223	0.538707	5.97905e-05	21.0425
		rs540665	A	T	0.185078	0.0413697	7.68599e-06	0.0223746	0.0162994	0.147731	5.68694e-05	20.0144
		rs6430414	G	A	-0.180827	0.0391163	3.78573e-06	0.00442514	0.0182394	0.771394	6.07216e-05	21.3702
		rs72659290	C	T	0.232172	0.0502718	3.86839e-06	0.0352684	0.0246984	0.142861	6.06042e-05	21.3289
		rs72729012	A	G	-0.290228	0.0599528	1.2922e-06	0.0252436	0.0245542	0.300651	6.6587e-05	23.4346
		rs73400257	A	G	-0.366088	0.080719	5.75109e-06	0.00683256	0.0252933	0.586445	5.84457e-05	20.5692
		rs7804041	T	C	-0.173383	0.0370331	2.84309e-06	-0.000134895	0.0152611	0.9869	6.22823e-05	21.9195
		rs8138217	T	C	-0.18445	0.0356993	2.38194e-07	-0.0021161	0.0154296	0.977458	7.58514e-05	26.6953
		rs9894538	C	T	-0.479214	0.107963	9.05024e-06	0.026751	0.0464693	0.531105	5.59813e-05	19.7018
	Genus / Lachnospiraceae UCG004	rs1149662	A	G	0.216793	0.0476233	5.30762e-06	0.0287369	0.0177736	0.200971	5.88823e-05	20.7228
		rs11703407	T	C	0.180803	0.0360633	5.34527e-07	-0.0390966	0.012587	0.00197597	7.1418e-05	25.1349
		rs11730615	G	T	0.242015	0.042141	9.30186e-09	-0.0247549	0.0171335	0.146254	9.37115e-05	32.9817
		rs12893238	G	A	0.155262	0.0348479	8.37279e-06	0.0105522	0.0118215	0.36749	5.64042e-05	19.8506
		rs17648108	C	T	0.157563	0.0356303	9.7726e-06	0.0121218	0.0128978	0.32892	5.55653e-05	19.5554
		rs1790635	A	G	-0.16853	0.0373125	6.28102e-06	0.0118265	0.0125823	0.346839	5.79668e-05	20.4006
		rs2300350	C	T	-0.174865	0.0354265	7.97499e-07	0.00437775	0.0119757	0.715347	6.92274e-05	24.3639
		rs2474752	G	A	-0.178753	0.0372869	1.6349e-06	0.0172699	0.0123605	0.165578	6.53017e-05	22.9822
		rs4128399	C	T	0.200382	0.040415	7.1182e-07	0.0158771	0.0172167	0.372364	6.9849e-05	24.5827
		rs4148988	C	T	-0.179629	0.0377758	1.98317e-06	-0.0101827	0.0127182	0.426903	6.42475e-05	22.6112
		rs4959247	C	T	-0.194307	0.0423583	4.49169e-06	0.00581067	0.0140305	0.696194	5.97905e-05	21.0425
		rs540665	A	T	0.185078	0.0413697	7.68599e-06	0.00554007	0.0129428	0.631383	5.68694e-05	20.0144
		rs6430414	G	A	-0.180827	0.0391163	3.78573e-06	-0.0129535	0.0145096	0.429129	6.07216e-05	21.3702
		rs72659290	C	T	0.232172	0.0502718	3.86839e-06	-0.00523814	0.0195227	0.909116	6.06042e-05	21.3289
		rs72729012	A	G	-0.290228	0.0599528	1.2922e-06	-0.0151038	0.019472	0.400217	6.6587e-05	23.4346
		rs73400257	A	G	-0.366088	0.080719	5.75109e-06	-0.0328966	0.0201305	0.0976855	5.84457e-05	20.5692
		rs7804041	T	C	-0.173383	0.0370331	2.84309e-06	0.0103833	0.0121382	0.383014	6.22823e-05	21.9195
		rs8138217	T	C	-0.18445	0.0356993	2.38194e-07	0.00770719	0.0122751	0.540141	7.58514e-05	26.6953
		rs9894538	C	T	-0.479214	0.107963	9.05024e-06	-0.0535168	0.0399945	0.151559	5.59813e-05	19.7018
	Genus / Phascolarctobacterium	rs1149662	A	G	0.216793	0.0476233	5.30762e-06	0.0333319	0.0203026	0.142572	5.88823e-05	20.7228
		rs11703407	T	C	0.180803	0.0360633	5.34527e-07	-0.00530792	0.0143905	0.669679	7.1418e-05	25.1349
		rs11730615	G	T	0.242015	0.042141	9.30186e-09	0.0209562	0.0195847	0.241198	9.37115e-05	32.9817
		rs12893238	G	A	0.155262	0.0348479	8.37279e-06	0.0146939	0.0134992	0.285863	5.64042e-05	19.8506
		rs17648108	C	T	0.157563	0.0356303	9.7726e-06	-0.00596126	0.0147502	0.722183	5.55653e-05	19.5554
		rs1790635	A	G	-0.16853	0.0373125	6.28102e-06	-0.0134968	0.0143443	0.349518	5.79668e-05	20.4006
		rs2300350	C	T	-0.174865	0.0354265	7.97499e-07	0.00176333	0.0136928	0.895802	6.92274e-05	24.3639
		rs2474752	G	A	-0.178753	0.0372869	1.6349e-06	-0.0281004	0.0141547	0.0467251	6.53017e-05	22.9822
		rs4128399	C	T	0.200382	0.040415	7.1182e-07	-0.0535512	0.0196175	0.00752818	6.9849e-05	24.5827
		rs4148988	C	T	-0.179629	0.0377758	1.98317e-06	-0.0186969	0.0145011	0.192921	6.42475e-05	22.6112
		rs4959247	C	T	-0.194307	0.0423583	4.49169e-06	0.00469752	0.0160145	0.791518	5.97905e-05	21.0425
		rs540665	A	T	0.185078	0.0413697	7.68599e-06	-0.0233286	0.0147696	0.115659	5.68694e-05	20.0144
		rs6430414	G	A	-0.180827	0.0391163	3.78573e-06	-0.0160298	0.0165827	0.344634	6.07216e-05	21.3702
		rs72659290	C	T	0.232172	0.0502718	3.86839e-06	0.00898673	0.022311	0.527869	6.06042e-05	21.3289
		rs72729012	A	G	-0.290228	0.0599528	1.2922e-06	0.0167971	0.0222601	0.460472	6.6587e-05	23.4346
		rs73400257	A	G	-0.366088	0.080719	5.75109e-06	0.0281554	0.0229759	0.193885	5.84457e-05	20.5692
		rs7804041	T	C	-0.173383	0.0370331	2.84309e-06	0.0121979	0.0138593	0.371743	6.22823e-05	21.9195
		rs8138217	T	C	-0.18445	0.0356993	2.38194e-07	0.00440534	0.0140503	0.735951	7.58514e-05	26.6953
		rs9894538	C	T	-0.479214	0.107963	9.05024e-06	-0.08246	0.0466612	0.0732386	5.59813e-05	19.7018
	Genus / Romboutsia	rs1149662	A	G	0.216793	0.0476233	5.30762e-06	-0.00566317	0.0180981	0.696489	5.88823e-05	20.7228
		rs11703407	T	C	0.180803	0.0360633	5.34527e-07	0.00401761	0.0127204	0.746174	7.1418e-05	25.1349
		rs11730615	G	T	0.242015	0.042141	9.30186e-09	0.0271703	0.0173547	0.090442	9.37115e-05	32.9817
		rs12893238	G	A	0.155262	0.0348479	8.37279e-06	-0.0296117	0.0119363	0.0128908	5.64042e-05	19.8506
		rs17648108	C	T	0.157563	0.0356303	9.7726e-06	0.0034889	0.0130897	0.785594	5.55653e-05	19.5554
		rs1790635	A	G	-0.16853	0.0373125	6.28102e-06	0.0160459	0.0127086	0.191214	5.79668e-05	20.4006
		rs2300350	C	T	-0.174865	0.0354265	7.97499e-07	-0.0152971	0.0121112	0.20595	6.92274e-05	24.3639
		rs2474752	G	A	-0.178753	0.0372869	1.6349e-06	-0.00149477	0.0125165	0.905328	6.53017e-05	22.9822
		rs4128399	C	T	0.200382	0.040415	7.1182e-07	-0.0125208	0.0171595	0.466285	6.9849e-05	24.5827
		rs4148988	C	T	-0.179629	0.0377758	1.98317e-06	-0.017302	0.0128065	0.179757	6.42475e-05	22.6112
		rs4959247	C	T	-0.194307	0.0423583	4.49169e-06	0.0295066	0.0140998	0.0343613	5.97905e-05	21.0425
		rs540665	A	T	0.185078	0.0413697	7.68599e-06	-0.00774823	0.0130463	0.54764	5.68694e-05	20.0144
		rs6430414	G	A	-0.180827	0.0391163	3.78573e-06	0.0152271	0.014589	0.278154	6.07216e-05	21.3702
		rs72659290	C	T	0.232172	0.0502718	3.86839e-06	-0.00585613	0.0196704	0.690782	6.06042e-05	21.3289
		rs72729012	A	G	-0.290228	0.0599528	1.2922e-06	0.00396104	0.019408	0.853592	6.6587e-05	23.4346
		rs73400257	A	G	-0.366088	0.080719	5.75109e-06	0.0363042	0.0206495	0.0793195	5.84457e-05	20.5692
		rs7804041	T	C	-0.173383	0.0370331	2.84309e-06	0.0218904	0.0122555	0.0709218	6.22823e-05	21.9195
		rs8138217	T	C	-0.18445	0.0356993	2.38194e-07	-0.0109209	0.0123681	0.373498	7.58514e-05	26.6953
		rs9894538	C	T	-0.479214	0.107963	9.05024e-06	-0.0395999	0.0410893	0.295323	5.59813e-05	19.7018
	Genus / Tyzzerella3	rs1149662	A	G	0.216793	0.0476233	5.30762e-06	-0.0138336	0.0291826	0.659245	5.88823e-05	20.7228
		rs11703407	T	C	0.180803	0.0360633	5.34527e-07	-0.0192527	0.0205578	0.361191	7.1418e-05	25.1349
		rs11730615	G	T	0.242015	0.042141	9.30186e-09	-0.00155376	0.0287492	0.85345	9.37115e-05	32.9817
		rs12893238	G	A	0.155262	0.0348479	8.37279e-06	0.0299516	0.0193586	0.126422	5.64042e-05	19.8506
		rs17648108	C	T	0.157563	0.0356303	9.7726e-06	-0.00146913	0.0210693	0.852406	5.55653e-05	19.5554
		rs1790635	A	G	-0.16853	0.0373125	6.28102e-06	-0.00111681	0.0207204	0.998804	5.79668e-05	20.4006
		rs2300350	C	T	-0.174865	0.0354265	7.97499e-07	-0.00519429	0.0199578	0.789783	6.92274e-05	24.3639
		rs2474752	G	A	-0.178753	0.0372869	1.6349e-06	0.0255025	0.0206881	0.224837	6.53017e-05	22.9822
		rs4128399	C	T	0.200382	0.040415	7.1182e-07	-0.0250283	0.02841	0.347876	6.9849e-05	24.5827
		rs4148988	C	T	-0.179629	0.0377758	1.98317e-06	0.00487187	0.0206599	0.824648	6.42475e-05	22.6112
		rs4959247	C	T	-0.194307	0.0423583	4.49169e-06	-0.00785969	0.0231097	0.718244	5.97905e-05	21.0425
		rs540665	A	T	0.185078	0.0413697	7.68599e-06	-0.00870594	0.0211196	0.688071	5.68694e-05	20.0144
		rs6430414	G	A	-0.180827	0.0391163	3.78573e-06	-0.0105617	0.0241892	0.638908	6.07216e-05	21.3702
		rs72659290	C	T	0.232172	0.0502718	3.86839e-06	0.00609493	0.0314614	0.870763	6.06042e-05	21.3289
		rs72729012	A	G	-0.290228	0.0599528	1.2922e-06	0.00816043	0.031175	0.751628	6.6587e-05	23.4346
		rs73400257	A	G	-0.366088	0.080719	5.75109e-06	0.014331	0.0328984	0.641899	5.84457e-05	20.5692
		rs7804041	T	C	-0.173383	0.0370331	2.84309e-06	0.00193775	0.0198648	0.911409	6.22823e-05	21.9195
		rs8138217	T	C	-0.18445	0.0356993	2.38194e-07	0.00852919	0.020604	0.691452	7.58514e-05	26.6953
Communicating hydrocephalus (FinnGen)	Class / Bacteroidia	rs11074273	A	G	-0.310925	0.0675365	4.14839e-06	-0.0106391	0.0112562	0.310224	5.63519e-05	21.1949
		rs11142202	A	G	0.297783	0.0638333	3.0861e-06	-0.003214	0.0106124	0.769912	5.78601e-05	21.7622
		rs1158397	T	G	0.30736	0.0687486	7.79327e-06	-0.00487679	0.0112135	0.694624	5.31426e-05	19.9878
		rs116974716	C	T	-0.643496	0.137823	3.02656e-06	0.00677221	0.017642	0.668857	5.79592e-05	21.7995
		rs11786167	C	T	-0.386645	0.084021	4.18919e-06	0.0236023	0.0156725	0.144467	5.6302e-05	21.1761
		rs1344547	A	G	-0.430841	0.0926235	3.29481e-06	-0.0166145	0.0190093	0.455075	5.75262e-05	21.6366
		rs74897149	A	G	-0.741884	0.160119	3.5984e-06	0.00961043	0.0328671	0.787285	5.70769e-05	21.4676
	Genus / Collinsella	rs1006507	T	C	-0.322433	0.0658105	9.61236e-07	0.017912	0.0121874	0.142287	6.38204e-05	24.0041
		rs11074273	A	G	-0.310925	0.0675365	4.14839e-06	-0.000656405	0.012765	0.975549	5.63519e-05	21.1949
		rs11142202	A	G	0.297783	0.0638333	3.0861e-06	0.00702013	0.012001	0.572507	5.78601e-05	21.7622
		rs1158397	T	G	0.30736	0.0687486	7.79327e-06	0.0226401	0.0126729	0.0765191	5.31426e-05	19.9878
		rs116974716	C	T	-0.643496	0.137823	3.02656e-06	0.0177025	0.0198003	0.334996	5.79592e-05	21.7995
		rs11786167	C	T	-0.386645	0.084021	4.18919e-06	-0.020312	0.0178254	0.280761	5.6302e-05	21.1761
		rs1344547	A	G	-0.430841	0.0926235	3.29481e-06	-0.021888	0.0210871	0.24996	5.75262e-05	21.6366
		rs17044121	G	C	0.32067	0.0691641	3.54601e-06	-0.00668258	0.0140157	0.645125	5.71517e-05	21.4958
		rs2022771	C	T	-0.292973	0.0643571	5.30628e-06	-0.0158041	0.0119051	0.184091	5.50982e-05	20.7233
		rs74897149	A	G	-0.741884	0.160119	3.5984e-06	-0.0280973	0.0361665	0.433773	5.70769e-05	21.4676
		rs757652	G	A	-0.419562	0.0948272	9.66718e-06	0.0115783	0.0200111	0.594918	5.20479e-05	19.576
	Genus / Dialister	rs1006507	T	C	-0.322433	0.0658105	9.61236e-07	0.0246095	0.0133193	0.0604853	6.38204e-05	24.0041
		rs11074273	A	G	-0.310925	0.0675365	4.14839e-06	0.00172291	0.0139246	0.882518	5.63519e-05	21.1949
		rs11142202	A	G	0.297783	0.0638333	3.0861e-06	-0.0189309	0.0131252	0.148676	5.78601e-05	21.7622
		rs1158397	T	G	0.30736	0.0687486	7.79327e-06	-0.0145977	0.0138415	0.29876	5.31426e-05	19.9878
		rs116974716	C	T	-0.643496	0.137823	3.02656e-06	-0.00399151	0.021802	0.838569	5.79592e-05	21.7995
		rs11786167	C	T	-0.386645	0.084021	4.18919e-06	0.0226258	0.0192645	0.220277	5.6302e-05	21.1761
		rs1344547	A	G	-0.430841	0.0926235	3.29481e-06	-0.00253106	0.0233195	0.856998	5.75262e-05	21.6366
		rs17044121	G	C	0.32067	0.0691641	3.54601e-06	-0.00724556	0.0154632	0.618181	5.71517e-05	21.4958
		rs2022771	C	T	-0.292973	0.0643571	5.30628e-06	-0.00104793	0.0129887	0.929377	5.50982e-05	20.7233
		rs74897149	A	G	-0.741884	0.160119	3.5984e-06	0.0141103	0.0405727	0.776893	5.70769e-05	21.4676
		rs757652	G	A	-0.419562	0.0948272	9.66718e-06	0.0183772	0.0222411	0.408732	5.20479e-05	19.576
	Genus / Ruminococcus torques group	rs1006507	T	C	-0.322433	0.0658105	9.61236e-07	-0.00467425	0.0109424	0.687331	6.38204e-05	24.0041
		rs11074273	A	G	-0.310925	0.0675365	4.14839e-06	-0.0124575	0.0114404	0.272604	5.63519e-05	21.1949
		rs11142202	A	G	0.297783	0.0638333	3.0861e-06	0.00843972	0.010772	0.434791	5.78601e-05	21.7622
		rs1158397	T	G	0.30736	0.0687486	7.79327e-06	-0.0218215	0.0113701	0.0558072	5.31426e-05	19.9878
		rs116974716	C	T	-0.643496	0.137823	3.02656e-06	-0.00412262	0.0178745	0.817615	5.79592e-05	21.7995
		rs11786167	C	T	-0.386645	0.084021	4.18919e-06	-0.00961561	0.0158901	0.505164	5.6302e-05	21.1761
		rs1344547	A	G	-0.430841	0.0926235	3.29481e-06	0.0168907	0.0191983	0.384685	5.75262e-05	21.6366
		rs17044121	G	C	0.32067	0.0691641	3.54601e-06	0.0139249	0.0126715	0.290289	5.71517e-05	21.4958
		rs2022771	C	T	-0.292973	0.0643571	5.30628e-06	0.00368406	0.0106783	0.71836	5.50982e-05	20.7233
		rs74897149	A	G	-0.741884	0.160119	3.5984e-06	0.0366937	0.0332293	0.266943	5.70769e-05	21.4676
		rs757652	G	A	-0.419562	0.0948272	9.66718e-06	-0.00527046	0.0182614	0.822453	5.20479e-05	19.576
	Order / Bacteroidales	rs11074273	A	G	-0.310925	0.0675365	4.14839e-06	-0.0106391	0.0112562	0.310224	5.63519e-05	21.1949
		rs11142202	A	G	0.297783	0.0638333	3.0861e-06	-0.003214	0.0106124	0.769912	5.78601e-05	21.7622
		rs1158397	T	G	0.30736	0.0687486	7.79327e-06	-0.00487679	0.0112135	0.694624	5.31426e-05	19.9878
		rs116974716	C	T	-0.643496	0.137823	3.02656e-06	0.00677221	0.017642	0.668857	5.79592e-05	21.7995
		rs11786167	C	T	-0.386645	0.084021	4.18919e-06	0.0236023	0.0156725	0.144467	5.6302e-05	21.1761
		rs1344547	A	G	-0.430841	0.0926235	3.29481e-06	-0.0166145	0.0190093	0.455075	5.75262e-05	21.6366
		rs17044121	G	C	0.32067	0.0691641	3.54601e-06	-0.0212584	0.0124938	0.0838533	5.71517e-05	21.4958
		rs74897149	A	G	-0.741884	0.160119	3.5984e-06	0.00961043	0.0328671	0.787285	5.70769e-05	21.4676
Normal-pressure hydrocephalus (FinnGen)	Class / Melainabacteria	rs1024771	T	C	0.280329	0.059731	2.6898e-06	0.0134556	0.0197511	0.491219	5.85178e-05	22.0259
		rs10445603	C	T	-0.445953	0.100218	8.5929e-06	-0.014901	0.0312052	0.595016	5.26067e-05	19.8009
		rs10494988	T	C	0.25385	0.0512707	7.37683e-07	-0.0133042	0.0190896	0.47971	6.51275e-05	24.514
		rs11079922	C	T	-0.472276	0.093579	4.49231e-07	-0.0385729	0.0239973	0.115354	6.76679e-05	25.4702
		rs11702128	G	A	0.24814	0.052344	2.13113e-06	0.0338549	0.019153	0.0779722	5.9705e-05	22.4728
		rs1182207	A	G	0.263692	0.0510532	2.40381e-07	0.00478987	0.0205585	0.796204	7.08752e-05	26.6775
		rs12052580	G	A	-0.322586	0.0708319	5.25727e-06	0.0166219	0.0240337	0.467771	5.51044e-05	20.7411
		rs13104723	G	A	-0.332061	0.0709831	2.89654e-06	-0.0613418	0.033078	0.0501718	5.81403e-05	21.8838
		rs206491	T	G	0.222643	0.0503483	9.77687e-06	0.0155777	0.0184416	0.39934	5.19521e-05	19.5545
		rs2137830	A	C	0.242272	0.0522786	3.58228e-06	-0.0185341	0.0193865	0.338459	5.70572e-05	21.4761
		rs34119400	A	G	0.252263	0.0566311	8.40872e-06	-0.0129851	0.0310389	0.73547	5.27171e-05	19.8424
		rs34249976	C	T	-0.416281	0.0618175	1.65006e-11	0.0202497	0.0208025	0.339457	0.000120469	45.3469
		rs4128399	C	T	0.296086	0.0577618	2.95999e-07	-0.00632849	0.0269374	0.81259	6.98073e-05	26.2756
		rs42543	T	C	0.287454	0.0631895	5.38815e-06	0.0116863	0.024622	0.599657	5.49794e-05	20.694
		rs4845876	C	A	0.26281	0.0574891	4.84284e-06	0.001175	0.0212275	0.971264	5.55221e-05	20.8983
		rs598173	A	G	-0.236221	0.0513373	4.19759e-06	-0.0137413	0.0192073	0.486423	5.62501e-05	21.1723
		rs6540017	A	C	0.253428	0.0515443	8.80116e-07	0.0201389	0.019352	0.297301	6.42239e-05	24.1738
		rs71469814	T	C	0.314671	0.0680631	3.77816e-06	-0.00552043	0.0297936	0.939914	5.67861e-05	21.3741
		rs72677159	A	C	-0.739141	0.15829	3.01898e-06	-0.0148698	0.045167	0.770634	5.79294e-05	21.8045
		rs73400257	A	G	-0.565549	0.124162	5.24047e-06	0.00229856	0.0329495	0.968879	5.51209e-05	20.7473
		rs75457394	T	C	-0.637636	0.141365	6.46562e-06	-0.0367216	0.0437906	0.408605	5.40524e-05	20.3451
		rs78147227	G	T	0.442106	0.0953576	3.54715e-06	-0.0424188	0.0362056	0.303326	5.71077e-05	21.4951
		rs842451	T	C	0.315114	0.0681241	3.73542e-06	-0.0294573	0.0250813	0.269952	5.68442e-05	21.3959
	Genus / Adlercreutzia	rs1024771	T	C	0.280329	0.059731	2.6898e-06	-0.0190484	0.0167019	0.255671	5.85178e-05	22.0259
		rs10445603	C	T	-0.445953	0.100218	8.5929e-06	0.0140872	0.0253937	0.548638	5.26067e-05	19.8009
		rs10494988	T	C	0.25385	0.0512707	7.37683e-07	0.00580167	0.0161105	0.718294	6.51275e-05	24.514
		rs11079922	C	T	-0.472276	0.093579	4.49231e-07	-0.035774	0.0202774	0.068943	6.76679e-05	25.4702
		rs11702128	G	A	0.24814	0.052344	2.13113e-06	-0.00728217	0.0162419	0.663224	5.9705e-05	22.4728
		rs1182207	A	G	0.263692	0.0510532	2.40381e-07	0.0307927	0.0173791	0.0805787	7.08752e-05	26.6775
		rs12052580	G	A	-0.322586	0.0708319	5.25727e-06	-0.0208663	0.0204333	0.294269	5.51044e-05	20.7411
		rs13104723	G	A	-0.332061	0.0709831	2.89654e-06	0.047219	0.027669	0.10412	5.81403e-05	21.8838
		rs206491	T	G	0.222643	0.0503483	9.77687e-06	-0.0286021	0.0155835	0.0673457	5.19521e-05	19.5545
		rs2137830	A	C	0.242272	0.0522786	3.58228e-06	0.0281074	0.0164522	0.0874198	5.70572e-05	21.4761
		rs34119400	A	G	0.252263	0.0566311	8.40872e-06	0.00795023	0.02552	0.914113	5.27171e-05	19.8424
		rs34249976	C	T	-0.416281	0.0618175	1.65006e-11	-0.0250406	0.0174914	0.151926	0.000120469	45.3469
		rs4128399	C	T	0.296086	0.0577618	2.95999e-07	0.0156763	0.0220449	0.435597	6.98073e-05	26.2756
		rs42543	T	C	0.287454	0.0631895	5.38815e-06	-0.0224571	0.0200279	0.219656	5.49794e-05	20.694
		rs4845876	C	A	0.26281	0.0574891	4.84284e-06	0.0238492	0.0172063	0.145936	5.55221e-05	20.8983
		rs598173	A	G	-0.236221	0.0513373	4.19759e-06	0.00778165	0.0156029	0.61537	5.62501e-05	21.1723
		rs6540017	A	C	0.253428	0.0515443	8.80116e-07	-0.00449567	0.0163116	0.778323	6.42239e-05	24.1738
		rs71469814	T	C	0.314671	0.0680631	3.77816e-06	-0.000803999	0.0241907	0.987519	5.67861e-05	21.3741
		rs72677159	A	C	-0.739141	0.15829	3.01898e-06	-0.0507011	0.0376311	0.167465	5.79294e-05	21.8045
		rs73400257	A	G	-0.565549	0.124162	5.24047e-06	-0.0622301	0.0276882	0.0310978	5.51209e-05	20.7473
		rs75457394	T	C	-0.637636	0.141365	6.46562e-06	0.0190178	0.0350598	0.509575	5.40524e-05	20.3451
		rs78147227	G	T	0.442106	0.0953576	3.54715e-06	0.0245335	0.0297103	0.432734	5.71077e-05	21.4951
		rs842451	T	C	0.315114	0.0681241	3.73542e-06	0.0106658	0.021326	0.66809	5.68442e-05	21.3959
	Genus / Dialister	rs1024771	T	C	0.280329	0.059731	2.6898e-06	-0.00263904	0.0138346	0.846134	5.85178e-05	22.0259
		rs10445603	C	T	-0.445953	0.100218	8.5929e-06	0.0454413	0.0213222	0.0298428	5.26067e-05	19.8009
		rs10494988	T	C	0.25385	0.0512707	7.37683e-07	-0.00732061	0.0133555	0.586185	6.51275e-05	24.514
		rs11079922	C	T	-0.472276	0.093579	4.49231e-07	-0.0201153	0.0169	0.25405	6.76679e-05	25.4702
		rs11702128	G	A	0.24814	0.052344	2.13113e-06	-0.0214045	0.0134247	0.105362	5.9705e-05	22.4728
		rs1182207	A	G	0.263692	0.0510532	2.40381e-07	-0.013868	0.0144171	0.324127	7.08752e-05	26.6775
		rs12052580	G	A	-0.322586	0.0708319	5.25727e-06	-0.017572	0.0168776	0.2901	5.51044e-05	20.7411
		rs13104723	G	A	-0.332061	0.0709831	2.89654e-06	0.011574	0.0223146	0.618443	5.81403e-05	21.8838
		rs206491	T	G	0.222643	0.0503483	9.77687e-06	-0.0127921	0.0129768	0.319675	5.19521e-05	19.5545
		rs2137830	A	C	0.242272	0.0522786	3.58228e-06	0.0395103	0.0136164	0.00409336	5.70572e-05	21.4761
		rs34119400	A	G	0.252263	0.0566311	8.40872e-06	-0.028265	0.0211571	0.198231	5.27171e-05	19.8424
		rs34249976	C	T	-0.416281	0.0618175	1.65006e-11	-0.0103265	0.0149182	0.498484	0.000120469	45.3469
		rs4128399	C	T	0.296086	0.0577618	2.95999e-07	0.0105698	0.018668	0.56686	6.98073e-05	26.2756
		rs42543	T	C	0.287454	0.0631895	5.38815e-06	0.0459956	0.0169741	0.0105991	5.49794e-05	20.694
		rs4845876	C	A	0.26281	0.0574891	4.84284e-06	-0.00495694	0.0145854	0.734945	5.55221e-05	20.8983
		rs598173	A	G	-0.236221	0.0513373	4.19759e-06	0.0169046	0.0131569	0.201633	5.62501e-05	21.1723
		rs6540017	A	C	0.253428	0.0515443	8.80116e-07	-0.00359473	0.0135136	0.783801	6.42239e-05	24.1738
		rs71469814	T	C	0.314671	0.0680631	3.77816e-06	-0.00831777	0.0209001	0.643873	5.67861e-05	21.3741
		rs72677159	A	C	-0.739141	0.15829	3.01898e-06	-0.0212258	0.0334399	0.525181	5.79294e-05	21.8045
		rs73400257	A	G	-0.565549	0.124162	5.24047e-06	-0.0237911	0.0223133	0.261286	5.51209e-05	20.7473
		rs75457394	T	C	-0.637636	0.141365	6.46562e-06	-0.0118807	0.0307512	0.722745	5.40524e-05	20.3451
		rs78147227	G	T	0.442106	0.0953576	3.54715e-06	-0.0210621	0.0260753	0.405375	5.71077e-05	21.4951
		rs842451	T	C	0.315114	0.0681241	3.73542e-06	-0.0245838	0.0175941	0.188845	5.68442e-05	21.3959
	Genus / Eubacterium eligens group	rs1024771	T	C	0.280329	0.059731	2.6898e-06	-0.00263904	0.0138346	0.846134	5.85178e-05	22.0259
		rs10445603	C	T	-0.445953	0.100218	8.5929e-06	0.0454413	0.0213222	0.0298428	5.26067e-05	19.8009
		rs10494988	T	C	0.25385	0.0512707	7.37683e-07	-0.00732061	0.0133555	0.586185	6.51275e-05	24.514
		rs11079922	C	T	-0.472276	0.093579	4.49231e-07	-0.0201153	0.0169	0.25405	6.76679e-05	25.4702
		rs11702128	G	A	0.24814	0.052344	2.13113e-06	-0.0214045	0.0134247	0.105362	5.9705e-05	22.4728
		rs1182207	A	G	0.263692	0.0510532	2.40381e-07	-0.013868	0.0144171	0.324127	7.08752e-05	26.6775
		rs12052580	G	A	-0.322586	0.0708319	5.25727e-06	-0.017572	0.0168776	0.2901	5.51044e-05	20.7411
		rs13104723	G	A	-0.332061	0.0709831	2.89654e-06	0.011574	0.0223146	0.618443	5.81403e-05	21.8838
		rs206491	T	G	0.222643	0.0503483	9.77687e-06	-0.0127921	0.0129768	0.319675	5.19521e-05	19.5545
		rs34119400	A	G	0.252263	0.0566311	8.40872e-06	-0.028265	0.0211571	0.198231	5.27171e-05	19.8424
		rs34249976	C	T	-0.416281	0.0618175	1.65006e-11	-0.0103265	0.0149182	0.498484	0.000120469	45.3469
		rs4128399	C	T	0.296086	0.0577618	2.95999e-07	0.0105698	0.018668	0.56686	6.98073e-05	26.2756
		rs42543	T	C	0.287454	0.0631895	5.38815e-06	0.0459956	0.0169741	0.0105991	5.49794e-05	20.694
		rs4845876	C	A	0.26281	0.0574891	4.84284e-06	-0.00495694	0.0145854	0.734945	5.55221e-05	20.8983
		rs598173	A	G	-0.236221	0.0513373	4.19759e-06	0.0169046	0.0131569	0.201633	5.62501e-05	21.1723
		rs6540017	A	C	0.253428	0.0515443	8.80116e-07	-0.00359473	0.0135136	0.783801	6.42239e-05	24.1738
		rs71469814	T	C	0.314671	0.0680631	3.77816e-06	-0.00831777	0.0209001	0.643873	5.67861e-05	21.3741
		rs72677159	A	C	-0.739141	0.15829	3.01898e-06	-0.0212258	0.0334399	0.525181	5.79294e-05	21.8045
		rs73400257	A	G	-0.565549	0.124162	5.24047e-06	-0.0237911	0.0223133	0.261286	5.51209e-05	20.7473
		rs75457394	T	C	-0.637636	0.141365	6.46562e-06	-0.0118807	0.0307512	0.722745	5.40524e-05	20.3451
		rs78147227	G	T	0.442106	0.0953576	3.54715e-06	-0.0210621	0.0260753	0.405375	5.71077e-05	21.4951
		rs842451	T	C	0.315114	0.0681241	3.73542e-06	-0.0245838	0.0175941	0.188845	5.68442e-05	21.3959
	Genus / Eubacterium ruminantium group	rs1024771	T	C	0.280329	0.059731	2.6898e-06	-0.00129121	0.0172071	0.948113	5.85178e-05	22.0259
		rs10445603	C	T	-0.445953	0.100218	8.5929e-06	0.00578558	0.0272139	0.877091	5.26067e-05	19.8009
		rs10494988	T	C	0.25385	0.0512707	7.37683e-07	0.0140558	0.016626	0.392882	6.51275e-05	24.514
		rs11079922	C	T	-0.472276	0.093579	4.49231e-07	-0.00823748	0.0209601	0.668078	6.76679e-05	25.4702
		rs11702128	G	A	0.24814	0.052344	2.13113e-06	0.00183607	0.0166685	0.930372	5.9705e-05	22.4728
		rs1182207	A	G	0.263692	0.0510532	2.40381e-07	0.0114771	0.0180125	0.543606	7.08752e-05	26.6775
		rs12052580	G	A	-0.322586	0.0708319	5.25727e-06	-0.00792118	0.0209466	0.754036	5.51044e-05	20.7411
		rs13104723	G	A	-0.332061	0.0709831	2.89654e-06	-0.0116318	0.0281388	0.763456	5.81403e-05	21.8838
		rs206491	T	G	0.222643	0.0503483	9.77687e-06	-0.038967	0.0161444	0.0162757	5.19521e-05	19.5545
		rs2137830	A	C	0.242272	0.0522786	3.58228e-06	0.0320395	0.0169396	0.051738	5.70572e-05	21.4761
		rs34119400	A	G	0.252263	0.0566311	8.40872e-06	-0.0405211	0.0269696	0.158885	5.27171e-05	19.8424
		rs34249976	C	T	-0.416281	0.0618175	1.65006e-11	-0.0214339	0.0186368	0.215247	0.000120469	45.3469
		rs4128399	C	T	0.296086	0.0577618	2.95999e-07	0.0160913	0.0237499	0.481444	6.98073e-05	26.2756
		rs42543	T	C	0.287454	0.0631895	5.38815e-06	-0.01784	0.0215816	0.375185	5.49794e-05	20.694
		rs4845876	C	A	0.26281	0.0574891	4.84284e-06	0.0398003	0.0185286	0.0300027	5.55221e-05	20.8983
		rs598173	A	G	-0.236221	0.0513373	4.19759e-06	-0.0134672	0.0166557	0.408506	5.62501e-05	21.1723
		rs6540017	A	C	0.253428	0.0515443	8.80116e-07	-0.0223501	0.0168269	0.189573	6.42239e-05	24.1738
		rs71469814	T	C	0.314671	0.0680631	3.77816e-06	-0.016453	0.0265768	0.525452	5.67861e-05	21.3741
		rs72677159	A	C	-0.739141	0.15829	3.01898e-06	0.0262506	0.0414411	0.561211	5.79294e-05	21.8045
		rs73400257	A	G	-0.565549	0.124162	5.24047e-06	0.0330182	0.027375	0.263278	5.51209e-05	20.7473
		rs75457394	T	C	-0.637636	0.141365	6.46562e-06	0.000600575	0.0387728	0.943155	5.40524e-05	20.3451
		rs78147227	G	T	0.442106	0.0953576	3.54715e-06	0.00760419	0.0324981	0.812864	5.71077e-05	21.4951
		rs842451	T	C	0.315114	0.0681241	3.73542e-06	0.013825	0.0220221	0.587912	5.68442e-05	21.3959
	Genus / Gordonibacter	rs1024771	T	C	0.280329	0.059731	2.6898e-06	0.0181485	0.0247768	0.45616	5.85178e-05	22.0259
		rs10445603	C	T	-0.445953	0.100218	8.5929e-06	-0.0141027	0.0379893	0.702443	5.26067e-05	19.8009
		rs10494988	T	C	0.25385	0.0512707	7.37683e-07	0.0224463	0.0239855	0.361033	6.51275e-05	24.514
		rs11079922	C	T	-0.472276	0.093579	4.49231e-07	-0.0191882	0.0302536	0.534406	6.76679e-05	25.4702
		rs11702128	G	A	0.24814	0.052344	2.13113e-06	-0.0377556	0.0241486	0.110081	5.9705e-05	22.4728
		rs1182207	A	G	0.263692	0.0510532	2.40381e-07	0.021215	0.0258862	0.407187	7.08752e-05	26.6775
		rs12052580	G	A	-0.322586	0.0708319	5.25727e-06	0.00598781	0.0305685	0.862405	5.51044e-05	20.7411
		rs13104723	G	A	-0.332061	0.0709831	2.89654e-06	-0.0338879	0.0409666	0.514694	5.81403e-05	21.8838
		rs206491	T	G	0.222643	0.0503483	9.77687e-06	-0.027731	0.0231573	0.234643	5.19521e-05	19.5545
		rs2137830	A	C	0.242272	0.0522786	3.58228e-06	0.000612338	0.0244999	0.979123	5.70572e-05	21.4761
		rs34119400	A	G	0.252263	0.0566311	8.40872e-06	0.0528367	0.0381741	0.166276	5.27171e-05	19.8424
		rs34249976	C	T	-0.416281	0.0618175	1.65006e-11	-0.0126588	0.026287	0.59104	0.000120469	45.3469
		rs4128399	C	T	0.296086	0.0577618	2.95999e-07	0.0428409	0.0331664	0.191719	6.98073e-05	26.2756
		rs42543	T	C	0.287454	0.0631895	5.38815e-06	0.013111	0.0299302	0.513788	5.49794e-05	20.694
		rs4845876	C	A	0.26281	0.0574891	4.84284e-06	0.0182502	0.0257332	0.525104	5.55221e-05	20.8983
		rs598173	A	G	-0.236221	0.0513373	4.19759e-06	0.0205106	0.0232453	0.368262	5.62501e-05	21.1723
		rs6540017	A	C	0.253428	0.0515443	8.80116e-07	0.00151614	0.0243343	0.9511	6.42239e-05	24.1738
		rs71469814	T	C	0.314671	0.0680631	3.77816e-06	-0.0456098	0.0368524	0.237426	5.67861e-05	21.3741
		rs73400257	A	G	-0.565549	0.124162	5.24047e-06	0.0714777	0.0404436	0.0862522	5.51209e-05	20.7473
		rs78147227	G	T	0.442106	0.0953576	3.54715e-06	0.0655809	0.0445683	0.131572	5.71077e-05	21.4951
		rs842451	T	C	0.315114	0.0681241	3.73542e-06	0.00193075	0.031574	0.953082	5.68442e-05	21.3959
	Genus / Ruminococcus1	rs1024771	T	C	0.280329	0.059731	2.6898e-06	-0.0020237	0.0117583	0.853436	5.85178e-05	22.0259
		rs10445603	C	T	-0.445953	0.100218	8.5929e-06	-0.00353099	0.0181373	0.893395	5.26067e-05	19.8009
		rs10494988	T	C	0.25385	0.0512707	7.37683e-07	0.0118716	0.0113535	0.303116	6.51275e-05	24.514
		rs11079922	C	T	-0.472276	0.093579	4.49231e-07	0.0263951	0.0143087	0.0545356	6.76679e-05	25.4702
		rs11702128	G	A	0.24814	0.052344	2.13113e-06	0.00386928	0.0114081	0.746689	5.9705e-05	22.4728
		rs1182207	A	G	0.263692	0.0510532	2.40381e-07	0.0073413	0.0122645	0.557477	7.08752e-05	26.6775
		rs12052580	G	A	-0.322586	0.0708319	5.25727e-06	0.0183013	0.0143278	0.179736	5.51044e-05	20.7411
		rs13104723	G	A	-0.332061	0.0709831	2.89654e-06	-0.0332414	0.0190319	0.0986529	5.81403e-05	21.8838
		rs206491	T	G	0.222643	0.0503483	9.77687e-06	-0.000708869	0.0110159	0.957077	5.19521e-05	19.5545
		rs2137830	A	C	0.242272	0.0522786	3.58228e-06	-0.00293677	0.0115781	0.820761	5.70572e-05	21.4761
		rs34119400	A	G	0.252263	0.0566311	8.40872e-06	-0.0191623	0.0180901	0.316157	5.27171e-05	19.8424
		rs34249976	C	T	-0.416281	0.0618175	1.65006e-11	0.015078	0.0126099	0.230774	0.000120469	45.3469
		rs4128399	C	T	0.296086	0.0577618	2.95999e-07	0.0104443	0.0159051	0.448571	6.98073e-05	26.2756
		rs42543	T	C	0.287454	0.0631895	5.38815e-06	0.00583247	0.0144588	0.652251	5.49794e-05	20.694
		rs4845876	C	A	0.26281	0.0574891	4.84284e-06	-0.00741333	0.0124239	0.510694	5.55221e-05	20.8983
		rs598173	A	G	-0.236221	0.0513373	4.19759e-06	-0.0155219	0.0112157	0.163394	5.62501e-05	21.1723
		rs6540017	A	C	0.253428	0.0515443	8.80116e-07	-0.00305287	0.0114857	0.747247	6.42239e-05	24.1738
		rs71469814	T	C	0.314671	0.0680631	3.77816e-06	0.0182901	0.0177189	0.367328	5.67861e-05	21.3741
		rs72677159	A	C	-0.739141	0.15829	3.01898e-06	0.0368373	0.0276967	0.192848	5.79294e-05	21.8045
		rs73400257	A	G	-0.565549	0.124162	5.24047e-06	-0.0180646	0.0189872	0.340028	5.51209e-05	20.7473
		rs75457394	T	C	-0.637636	0.141365	6.46562e-06	0.0165842	0.0259667	0.530814	5.40524e-05	20.3451
		rs78147227	G	T	0.442106	0.0953576	3.54715e-06	0.034364	0.0219991	0.149099	5.71077e-05	21.4951
		rs842451	T	C	0.315114	0.0681241	3.73542e-06	0.0230357	0.0149501	0.0971494	5.68442e-05	21.3959
Obstructive hydrocephalus (FinnGen)	Family / Defluviitaleaceae	rs10408050	T	C	-0.555401	0.121709	5.03396e-06	-0.00264349	0.0268503	0.906595	5.53835e-05	20.8241
		rs10414300	A	C	0.389502	0.0842638	3.79298e-06	0.0146445	0.0215469	0.519133	5.68263e-05	21.3666
		rs11881603	C	G	0.327653	0.0732082	7.61851e-06	0.00465802	0.0164146	0.776463	5.32748e-05	20.0312
		rs12946763	A	G	0.390078	0.0873568	7.99429e-06	-0.00153101	0.025433	0.976429	5.30302e-05	19.9392
		rs55746970	G	A	-0.439018	0.0988757	8.99166e-06	-0.0200485	0.0206818	0.33295	5.24323e-05	19.7144
	Genus / Defluviitaleaceae UCG011	rs10408050	T	C	-0.555401	0.121709	5.03396e-06	-0.00100376	0.0268824	0.949233	5.53835e-05	20.8241
		rs10414300	A	C	0.389502	0.0842638	3.79298e-06	0.0159708	0.0215732	0.480623	5.68263e-05	21.3666
		rs11881603	C	G	0.327653	0.0732082	7.61851e-06	0.00403008	0.0164345	0.805914	5.32748e-05	20.0312
		rs12946763	A	G	0.390078	0.0873568	7.99429e-06	-0.00226894	0.0254624	0.997003	5.30302e-05	19.9392
		rs55746970	G	A	-0.439018	0.0988757	8.99166e-06	-0.0200839	0.020708	0.330894	5.24323e-05	19.7144
	Genus / Flavonifractor	rs10408050	T	C	-0.555401	0.121709	5.03396e-06	0.0120426	0.0230077	0.610569	5.53835e-05	20.8241
		rs10414300	A	C	0.389502	0.0842638	3.79298e-06	-0.0139326	0.0189066	0.456511	5.68263e-05	21.3666
		rs11881603	C	G	0.327653	0.0732082	7.61851e-06	0.00275161	0.0143184	0.859531	5.32748e-05	20.0312
		rs12946763	A	G	0.390078	0.0873568	7.99429e-06	0.00470375	0.0220926	0.887934	5.30302e-05	19.9392
		rs55746970	G	A	-0.439018	0.0988757	8.99166e-06	0.00331747	0.018137	0.873749	5.24323e-05	19.7144
	Genus / Lachnospiraceae UCG004	rs10408050	T	C	-0.555401	0.121709	5.03396e-06	0.013728	0.0197461	0.517413	5.53835e-05	20.8241
		rs10414300	A	C	0.389502	0.0842638	3.79298e-06	-0.0169797	0.0163444	0.338325	5.68263e-05	21.3666
		rs11881603	C	G	0.327653	0.0732082	7.61851e-06	0.0115041	0.0124043	0.353139	5.32748e-05	20.0312
		rs12946763	A	G	0.390078	0.0873568	7.99429e-06	0.00915361	0.0190094	0.589918	5.30302e-05	19.9392
		rs55746970	G	A	-0.439018	0.0988757	8.99166e-06	0.0274018	0.0157263	0.0798031	5.24323e-05	19.7144
	Genus / Subdoligranulum	rs10408050	T	C	-0.555401	0.121709	5.03396e-06	-0.00272565	0.0179425	0.776775	5.53835e-05	20.8241
		rs10414300	A	C	0.389502	0.0842638	3.79298e-06	-4.80999e-05	0.0147865	0.959958	5.68263e-05	21.3666
		rs11881603	C	G	0.327653	0.0732082	7.61851e-06	-0.0078968	0.0112471	0.490977	5.32748e-05	20.0312
		rs12946763	A	G	0.390078	0.0873568	7.99429e-06	-0.015471	0.0172341	0.403973	5.30302e-05	19.9392
		rs55746970	G	A	-0.439018	0.0988757	8.99166e-06	-0.0143419	0.0142691	0.315156	5.24323e-05	19.7144
	Phylum / Firmicutes	rs10408050	T	C	-0.555401	0.121709	5.03396e-06	0.0186984	0.017556	0.31362	5.53835e-05	20.8241
		rs10414300	A	C	0.389502	0.0842638	3.79298e-06	0.00756546	0.0144818	0.620908	5.68263e-05	21.3666
		rs11881603	C	G	0.327653	0.0732082	7.61851e-06	-0.0110216	0.0110191	0.308453	5.32748e-05	20.0312
		rs12946763	A	G	0.390078	0.0873568	7.99429e-06	0.00472215	0.0168767	0.683255	5.30302e-05	19.9392
		rs55746970	G	A	-0.439018	0.0988757	8.99166e-06	0.00901838	0.0139855	0.510229	5.24323e-05	19.7144
Hydrocephalus (UK Biobank)	Genus / Bilophila	rs10516875	G	T	0.706085	0.142007	6.62087e-07	0.0117407	0.0151841	0.465792	7.11699e-07	24.7226
		rs11021308	C	T	0.937532	0.208013	6.57241e-06	-0.0124604	0.0210249	0.505572	5.84781e-07	20.3138
		rs4237141	C	T	0.551173	0.121931	6.17342e-06	0.0202321	0.0134983	0.143684	5.88233e-07	20.4337
		rs62326133	C	T	0.752913	0.161007	2.92147e-06	0.0128606	0.0173065	0.527761	6.29509e-07	21.8675
		rs6596541	A	C	0.646814	0.141228	4.65148e-06	0.000922197	0.0145264	0.914113	6.03836e-07	20.9757
		rs7797701	A	G	-0.547881	0.115552	2.1224e-06	0.000996075	0.0125174	0.946137	6.47172e-07	22.4811
		rs7910757	C	T	0.558721	0.117462	1.96867e-06	0.00807857	0.0126742	0.540283	6.51324e-07	22.6253
		rs79179369	C	A	0.776193	0.170541	5.3304e-06	-0.0280791	0.0169806	0.092963	5.96326e-07	20.7149
		rs7998093	C	T	0.741675	0.147115	4.61996e-07	-0.00482643	0.0155469	0.789265	7.3167e-07	25.4164
	Genus / Clostridium innocuum group	rs10516875	G	T	0.706085	0.142007	6.62087e-07	-0.0230123	0.0268384	0.396361	7.11699e-07	24.7226
		rs11021308	C	T	0.937532	0.208013	6.57241e-06	0.0771469	0.036256	0.0223506	5.84781e-07	20.3138
		rs4237141	C	T	0.551173	0.121931	6.17342e-06	-0.00188107	0.023491	0.876383	5.88233e-07	20.4337
		rs62326133	C	T	0.752913	0.161007	2.92147e-06	-0.0508228	0.030547	0.0696274	6.29509e-07	21.8675
		rs6596541	A	C	0.646814	0.141228	4.65148e-06	-0.0112373	0.025444	0.673681	6.03836e-07	20.9757
		rs7797701	A	G	-0.547881	0.115552	2.1224e-06	0.00142718	0.0219094	0.963586	6.47172e-07	22.4811
		rs7910757	C	T	0.558721	0.117462	1.96867e-06	-0.00635715	0.0224387	0.763848	6.51324e-07	22.6253
		rs79179369	C	A	0.776193	0.170541	5.3304e-06	-0.0262137	0.0297636	0.400295	5.96326e-07	20.7149
		rs7998093	C	T	0.741675	0.147115	4.61996e-07	-0.0301251	0.0272582	0.287251	7.3167e-07	25.4164
	Genus / Lachnospiraceae UCG008	rs10516875	G	T	0.706085	0.142007	6.62087e-07	-0.00935909	0.0205163	0.622551	7.11699e-07	24.7226
		rs11021308	C	T	0.937532	0.208013	6.57241e-06	-0.00890444	0.0284338	0.781817	5.84781e-07	20.3138
		rs4237141	C	T	0.551173	0.121931	6.17342e-06	0.0545292	0.0181896	0.00213806	5.88233e-07	20.4337
		rs62326133	C	T	0.752913	0.161007	2.92147e-06	0.00575684	0.023451	0.941613	6.29509e-07	21.8675
		rs6596541	A	C	0.646814	0.141228	4.65148e-06	-0.00571621	0.0197413	0.91121	6.03836e-07	20.9757
		rs7797701	A	G	-0.547881	0.115552	2.1224e-06	-0.00547055	0.0169546	0.753454	6.47172e-07	22.4811
		rs7910757	C	T	0.558721	0.117462	1.96867e-06	-0.00221244	0.01722	0.931104	6.51324e-07	22.6253
		rs79179369	C	A	0.776193	0.170541	5.3304e-06	0.0423659	0.0227806	0.0689271	5.96326e-07	20.7149
		rs7998093	C	T	0.741675	0.147115	4.61996e-07	-0.000838233	0.0211872	0.954857	7.3167e-07	25.4164
	Genus / Ruminococcaceae UCG003	rs10516875	G	T	0.706085	0.142007	6.62087e-07	0.0370382	0.014508	0.0128097	7.11699e-07	24.7226
		rs11021308	C	T	0.937532	0.208013	6.57241e-06	-0.00465843	0.0196693	0.783127	5.84781e-07	20.3138
		rs4237141	C	T	0.551173	0.121931	6.17342e-06	-0.00146785	0.0127395	0.954864	5.88233e-07	20.4337
		rs62326133	C	T	0.752913	0.161007	2.92147e-06	-0.00504002	0.0165626	0.814509	6.29509e-07	21.8675
		rs6596541	A	C	0.646814	0.141228	4.65148e-06	0.0131091	0.0137192	0.343382	6.03836e-07	20.9757
		rs7797701	A	G	-0.547881	0.115552	2.1224e-06	-0.000428089	0.0118217	0.989428	6.47172e-07	22.4811
		rs7910757	C	T	0.558721	0.117462	1.96867e-06	-0.0241029	0.0121042	0.0412715	6.51324e-07	22.6253
		rs79179369	C	A	0.776193	0.170541	5.3304e-06	-0.0234474	0.0161225	0.159011	5.96326e-07	20.7149
		rs7998093	C	T	0.741675	0.147115	4.61996e-07	0.00343821	0.0146784	0.792666	7.3167e-07	25.4164
	Genus / Ruminococcus1	rs10516875	G	T	0.706085	0.142007	6.62087e-07	0.00584536	0.0135093	0.686186	7.11699e-07	24.7226
		rs11021308	C	T	0.937532	0.208013	6.57241e-06	-0.0106118	0.0182409	0.534722	5.84781e-07	20.3138
		rs4237141	C	T	0.551173	0.121931	6.17342e-06	0.00336564	0.0118415	0.722314	5.88233e-07	20.4337
		rs62326133	C	T	0.752913	0.161007	2.92147e-06	0.0136231	0.0153744	0.403867	6.29509e-07	21.8675
		rs6596541	A	C	0.646814	0.141228	4.65148e-06	0.0268798	0.0127559	0.0310284	6.03836e-07	20.9757
		rs7797701	A	G	-0.547881	0.115552	2.1224e-06	-0.000750332	0.0110083	0.943814	6.47172e-07	22.4811
		rs7910757	C	T	0.558721	0.117462	1.96867e-06	0.00516016	0.0112698	0.66714	6.51324e-07	22.6253
		rs79179369	C	A	0.776193	0.170541	5.3304e-06	-0.0113009	0.0149404	0.517864	5.96326e-07	20.7149
		rs7998093	C	T	0.741675	0.147115	4.61996e-07	-0.00731303	0.0136685	0.62381	7.3167e-07	25.4164

[truncated: 19 more sheets: Supplementary Table S10, Supplementary Table S11, Supplementary Table S12, Supplementary Table S13, Supplementary Table S14, Supplementary Table S15, Supplementary Table S16, Supplementary Table S17, Supplementary Table S18, Supplementary Table S19, Supplementary Table S20, Supplementary Table S21, Supplementary Table S22, Supplementary Table S23, Supplementary Table S24, Supplementary Table S25, Supplementary Table S26, Supplementary Table S27, Supplementary Table S28]
